# Supplementary material for: A domain-based approach to predict protein-protein interactions
Source: BMC Bioinformatics. 2007 Jun 13;8:199. doi: 10.1186/1471-2105-8-199 (PMC1919395; doi:10.1186/1471-2105-8-199)
Supplement: Additional File 1 — Table 1: This sheet lists the results for the MLE prediction (Deng et al.) for various scenarios. Table 2a: This sheet lists the DomainGA parameter scores and their distributions. Table 2b: This sheet lists the names of the domains used in the DomainGA calculations. [file 1471-2105-8-199-S1.xls]

## Sheet: Supp Table 1
DENG et al. RESULTS (set name, false negative ratio that was used in MLE)
closed set-344 dd; fn= 0.05
						cutoff
PPI	no of PPI entries	0.3	0.35	0.4	0.45	0.5	0.55	0.6	0.65	0.7	0.75	0.8
positive	435	403	403	403	403	403	400	400	399	397	395	388
negative	3139	2810	2810	2810	2810	2810	2816	2817	2827	2827	2828	2841
Explanation ratio-pos		0.926437	0.926437	0.926437	0.926437	0.926437	0.91954	0.91954	0.917241	0.912644	0.908046	0.891954
Explanation ratio-neg		0.89519	0.89519	0.89519	0.89519	0.89519	0.897101	0.89742	0.900605	0.900605	0.900924	0.905065
closed set-344 dd; fn=0.30
						cutoff
PPI	no of PPI entries	0.3	0.35	0.4	0.45	0.5	0.55	0.6	0.65	0.7	0.75	0.8
positive	435	403	403	403	403	403	403	400	400	398	397	393
negative	3139	2810	2810	2810	2810	2810	2810	2811	2816	2817	2827	2827
Explanation ratio-pos		0.926437	0.926437	0.926437	0.926437	0.926437	0.926437	0.91954	0.91954	0.914943	0.912644	0.903448
Explanation ratio-neg		0.89519	0.89519	0.89519	0.89519	0.89519	0.89519	0.895508	0.897101	0.89742	0.900605	0.900605
closed set-344 dd; fn=0.80
						cutoff
PPI	no of PPI entries	0.3	0.35	0.4	0.45	0.5	0.55	0.6	0.65	0.7	0.75	0.8
positive	435	403	403	403	403	403	403	403	400	398	398	394
negative	3139	2810	2810	2810	2810	2810	2810	2810	2811	2811	2811	2812
Explanation ratio-pos		0.926437	0.926437	0.926437	0.926437	0.926437	0.926437	0.926437	0.91954	0.914943	0.914943	0.905747
Explanation ratio-neg		0.89519	0.89519	0.89519	0.89519	0.89519	0.89519	0.89519	0.895508	0.895508	0.895508	0.895827
inclusive set-867 dd; fn=0.05
						cutoff
PPI	no of PPI entries	0.3	0.35	0.4	0.45	0.5	0.55	0.6	0.65	0.7	0.75	0.8
positive	1882	1823	1817	1813	1811	1802	1792	1786	1781	1739	1724	1648
negative	79413	74526	74585	74783	74891	75122	75188	75280	75464	75652	75889	76079
Explanation ratio-pos		0.96865	0.965462	0.963337	0.962274	0.957492	0.952179	0.94899	0.946334	0.924017	0.916047	0.875664
Explanation ratio-neg		0.938461	0.939204	0.941697	0.943057	0.945966	0.946797	0.947956	0.950273	0.95264	0.955624	0.958017
inclusive set-867 dd; fn=0.30
						cutoff
PPI	no of PPI entries	0.3	0.35	0.4	0.45	0.5	0.55	0.6	0.65	0.7	0.75	0.8
positive	1882	1832	1825	1821	1817	1810	1808	1798	1792	1778	1752	1705
negative	79413	74072	74202	74321	74401	74775	74902	74990	75113	75237	75515	75667
Explanation ratio-pos		0.973433	0.969713	0.967588	0.965462	0.961743	0.96068	0.955367	0.952179	0.94474	0.930925	0.905951
Explanation ratio-neg		0.932744	0.934381	0.93588	0.936887	0.941596	0.943196	0.944304	0.945853	0.947414	0.950915	0.952829
inclusive set-867 dd; fn=0.80
						cutoff
PPI	no of PPI entries	0.3	0.35	0.4	0.45	0.5	0.55	0.6	0.65	0.7	0.75	0.8
positive	1882	1845	1844	1844	1837	1835	1833	1822	1817	1814	1806	1781
negative	79413	73554	73591	73687	73852	73954	74050	74102	74281	74450	74712	74869
Explanation ratio-pos		0.98034	0.979809	0.979809	0.976089	0.975027	0.973964	0.968119	0.965462	0.963868	0.959617	0.946334
Explanation ratio-neg		0.926221	0.926687	0.927896	0.929974	0.931258	0.932467	0.933122	0.935376	0.937504	0.940803	0.94278

## Sheet: Supp Table 2a
	Results with the Closed Set													Results with the Inclusive Set
Domain Pair \ Score	0	1	2	3	4	5	6	7	8	9	Mean	St Dev	Weighted Average*	0	1	2	3	4	5	6	7	8	9	Mean	St Dev	Weighted Average*
IPR000002_IPR001680	382	373	387	365	349	4	0	0	0	0	1.96667	1.41001	1.96013	265	262	276	280	267	0	0	0	0	0	2.0163	1.40676	2.0163
IPR000073_IPR001680	326	358	353	371	372	22	10	18	15	15	2.26667	1.71563	2.05899	245	287	275	271	272	0	0	0	0	0	2.02815	1.39493	2.02815
IPR000095_IPR007087	343	391	370	396	360	0	0	0	0	0	2.02097	1.39124	2.02097	283	269	287	254	256	1	0	0	0	0	1.95111	1.41074	1.94885
IPR000196_IPR001813	0	0	0	0	0	0	445	452	506	457	7.52419	1.10452	7.52419	0	0	0	0	0	0	314	378	315	343	7.50889	1.10642	7.50889
IPR000198_IPR007087	375	362	384	347	392	0	0	0	0	0	2.01022	1.42535	2.01022	249	252	273	287	289	0	0	0	0	0	2.08519	1.4098	2.08519
IPR000218_IPR000911	0	0	0	0	0	1	444	456	460	499	7.54409	1.12514	7.54545	0	0	0	0	0	0	362	334	343	311	7.44667	1.11585	7.44667
IPR000223_IPR000243	183	180	184	185	208	179	180	165	206	190	4.52849	2.87628	4.28791	138	131	135	141	116	127	149	126	159	128	4.53556	2.8919	4.22222
IPR000223_IPR000426	193	176	193	196	190	170	192	174	192	184	4.47419	2.87799	4.47419	134	135	151	137	114	126	134	142	156	121	4.49556	2.88519	4.0574
IPR000223_IPR000717	152	186	210	188	142	195	185	220	181	201	4.63441	2.86146	5.14176	275	234	262	259	277	23	2	9	6	3	2.15407	1.60982	2.02219
IPR000223_IPR001353	192	165	177	162	189	195	178	208	198	196	4.62796	2.8913	5.19048	138	138	127	142	154	122	144	130	125	130	4.43556	2.8506	4.37948
IPR000223_IPR003593	183	205	180	183	188	179	189	180	169	204	4.48548	2.89651	4.48548	261	281	279	284	244	1	0	0	0	0	1.97926	1.38653	1.97702
IPR000223_IPR003959	162	179	182	179	187	186	192	206	193	194	4.64624	2.84806	5.08952	265	263	262	293	263	3	0	1	0	0	2.02963	1.41966	2.01932
IPR000223_IPR003960	177	172	191	186	203	190	172	179	196	194	4.55538	2.86239	4.55538	286	251	279	237	282	12	1	2	0	0	2.02074	1.47462	1.98352
IPR000223_IPR005937	196	183	189	195	184	184	172	192	162	203	4.4629	2.89705	4.12544	124	142	135	146	141	137	134	130	124	137	4.47259	2.84235	4.47259
IPR000235_IPR001680	340	374	403	374	369	0	0	0	0	0	2.03118	1.38814	2.03118	265	263	252	266	304	0	0	0	0	0	2.06	1.44073	2.06
IPR000243_IPR000243	149	153	162	166	127	147	229	235	249	243	5.06237	2.90728	7.52929	101	113	113	118	108	135	146	175	170	171	5.03704	2.86076	7.55287
IPR000243_IPR000426	174	177	168	195	184	143	206	205	193	215	4.67688	2.90302	4.93738	119	129	121	130	132	119	151	166	150	133	4.70296	2.84956	7.44167
IPR000243_IPR000717	106	113	123	119	146	146	274	274	275	284	5.56344	2.74283	7.514	92	91	90	81	93	117	206	217	186	177	5.41259	2.76765	7.42494
IPR000243_IPR001353	109	123	107	130	133	125	299	277	262	295	5.57419	2.76191	7.48808	98	92	90	116	87	103	195	188	183	198	5.34444	2.84057	7.50262
IPR000243_IPR002110	124	129	133	97	137	163	256	275	266	280	5.46129	2.81396	7.52925	82	89	90	88	85	111	205	197	200	203	5.52889	2.7745	7.49814
IPR000243_IPR003593	171	193	172	180	188	182	186	182	203	203	4.6129	2.89025	4.6129	130	135	131	127	145	136	143	140	146	117	4.5163	2.83146	4.5163
IPR000243_IPR003959	166	193	183	175	167	156	206	215	193	206	4.66183	2.90038	5.26842	133	124	160	131	127	109	146	149	129	142	4.53259	2.89168	4.99192
IPR000243_IPR003960	184	191	160	193	183	157	190	189	203	210	4.61505	2.92532	4.84705	130	148	137	136	141	123	144	132	131	128	4.44222	2.8575	4.44222
IPR000243_IPR005937	204	178	169	186	184	182	195	179	193	190	4.51452	2.90115	4.51452	130	111	132	123	139	138	140	153	138	146	4.68074	2.8604	5.01049
IPR000243_IPR006746	117	135	124	114	113	133	259	286	272	307	5.55753	2.83629	7.55783	88	93	91	102	75	103	200	176	202	220	5.49926	2.84196	7.55388
IPR000243_IPR008012	100	117	122	133	126	154	271	274	276	287	5.57473	2.74	7.52256	91	90	81	100	91	112	186	208	196	195	5.46	2.79671	7.50955
IPR000266_IPR001680	341	384	352	393	380	9	0	0	0	1	2.06505	1.42655	2.04703	3	1	5	3	1	18	334	357	305	323	7.38074	1.26898	7.46778
IPR000289_IPR001680	359	377	367	370	385	1	0	0	1	0	2.02903	1.42339	2.02422	3	2	6	1	3	26	344	332	331	302	7.34296	1.28866	7.45149
IPR000357_IPR001680	358	365	380	375	382	0	0	0	0	0	2.03118	1.41044	2.03118	264	281	262	277	266	0	0	0	0	0	2	1.40896	2
IPR000379_IPR001680	339	379	347	391	324	22	15	12	14	17	2.19946	1.70797	1.98989	303	273	280	239	255	0	0	0	0	0	1.9037	1.42296	1.66787
IPR000408_IPR001680	382	398	338	368	373	1	0	0	0	0	1.97581	1.42858	1.97418	267	251	270	295	267	0	0	0	0	0	2.03259	1.40964	2.03259
IPR000420_IPR001680	367	346	392	374	381	0	0	0	0	0	2.03011	1.41275	2.03011	285	250	277	287	251	0	0	0	0	0	1.97704	1.40956	1.97704
IPR000426_IPR000426	138	158	182	153	148	187	219	230	206	239	4.9629	2.85855	7.52013	121	103	121	110	109	108	172	166	175	165	4.98519	2.90212	7.49115
IPR000426_IPR000717	118	138	126	122	138	156	263	281	255	263	5.39785	2.79414	7.48776	107	88	82	85	88	122	202	213	201	162	5.36148	2.79356	6.99838
IPR000426_IPR001353	141	129	136	139	142	141	250	273	257	252	5.2828	2.84523	7.49516	86	105	99	98	103	114	174	206	186	179	5.30667	2.80646	7.49664
IPR000426_IPR003593	190	171	199	183	165	184	194	194	201	179	4.5371	2.87992	4.5371	130	148	127	141	123	134	134	123	148	142	4.52889	2.90425	4.52889
IPR000426_IPR003959	195	185	193	179	175	147	206	183	198	199	4.53495	2.9305	4.49504	130	126	136	136	119	151	134	136	137	145	4.58815	2.8756	4.645
IPR000426_IPR003960	174	185	188	167	191	161	199	207	192	196	4.60968	2.8846	4.57269	120	125	131	138	121	117	140	167	148	143	4.7037	2.87644	6.64946
IPR000426_IPR005937	179	178	172	168	202	189	187	202	202	181	4.60215	2.85564	4.60215	128	172	114	131	113	109	137	129	153	164	4.6037	2.9896	5.87321
IPR000504_IPR011989	373	381	363	352	391	0	0	0	0	0	2.00376	1.42765	2.00376	301	272	272	245	260	0	0	0	0	0	1.91926	1.42835	1.91926
IPR000554_IPR000289	0	0	0	0	0	0	475	477	442	466	7.48333	1.12349	7.48333	0	0	0	0	0	0	362	346	304	338	7.45778	1.13411	7.45778
IPR000592_IPR001680	375	394	369	363	359	0	0	0	0	0	1.96613	1.40904	1.96613	1	2	0	0	0	7	332	358	322	328	7.45407	1.16683	7.48209
IPR000592_IPR004977	0	0	0	0	0	0	483	481	450	446	7.46183	1.1172	7.46183	0	0	0	0	0	0	332	345	334	339	7.5037	1.11579	7.5037
IPR000592_IPR007087	372	391	375	357	365	0	0	0	0	0	1.97419	1.40979	1.97419	262	285	282	265	256	0	0	0	0	0	1.9763	1.39395	1.9763
IPR000608_IPR000719	349	428	334	399	350	0	0	0	0	0	1.98548	1.39595	1.98231	270	269	251	293	267	0	0	0	0	0	2.01333	1.41729	2.01333
IPR000608_IPR001138	336	356	430	384	354	0	0	0	0	0	2.03441	1.3717	2.48294	265	269	300	261	255	0	0	0	0	0	1.97926	1.3908	1.97926
IPR000608_IPR001327	373	411	323	409	344	0	0	0	0	0	1.96774	1.40813	1.96096	268	285	257	291	249	0	0	0	0	0	1.9763	1.39979	1.9763
IPR000608_IPR001410	423	336	335	344	422	0	0	0	0	0	2.00323	1.47782	2.28764	276	256	255	285	278	0	0	0	0	0	2.02444	1.42938	2.02444
IPR000608_IPR001650	397	343	339	353	428	0	0	0	0	0	2.03871	1.46562	2.04734	257	265	277	277	274	0	0	0	0	0	2.03407	1.40539	2.03407
IPR000608_IPR001680	349	384	407	358	362	0	0	0	0	0	2	1.38888	2	290	274	256	285	245	0	0	0	0	0	1.94148	1.41326	1.94148
IPR000608_IPR003593	353	340	348	410	409	0	0	0	0	0	2.09785	1.42599	2.09785	299	275	271	233	272	0	0	0	0	0	1.92889	1.43688	1.70546
IPR000608_IPR008271	365	380	384	334	397	0	0	0	0	0	2.00968	1.42252	2.00968	258	268	272	296	256	0	0	0	0	0	2.01778	1.39351	2.01778
IPR000608_IPR011009	390	342	366	400	362	0	0	0	0	0	2.00108	1.42029	2.00108	267	240	260	273	310	0	0	0	0	0	2.08815	1.4434	2.32342
IPR000608_IPR011046	355	400	350	371	384	0	0	0	0	0	2.01559	1.41584	2.01559	268	279	277	255	271	0	0	0	0	0	1.98667	1.41205	1.98667
IPR000608_IPR011545	404	364	358	354	380	0	0	0	0	0	1.96882	1.43951	1.96882	268	268	245	276	293	0	0	0	0	0	2.04296	1.43697	2.04296
IPR000626_IPR001680	407	355	356	384	357	0	0	1	0	0	1.96452	1.43304	1.96181	266	274	269	276	265	0	0	0	0	0	2	1.40791	2
IPR000626_IPR001813	0	0	0	0	0	0	478	471	469	442	7.47043	1.11312	7.47043	0	0	0	0	0	0	347	337	330	336	7.48519	1.12364	7.48519
IPR000629_IPR000608	394	353	379	376	358	0	0	0	0	0	1.97366	1.41758	1.97366	261	297	277	245	268	1	0	0	1	0	1.97852	1.41536	1.97181
IPR000629_IPR001680	383	362	385	356	374	0	0	0	0	0	1.9871	1.41947	1.9871	284	290	240	276	260	0	0	0	0	0	1.95407	1.42496	1.95407
IPR000630_IPR001680	372	339	392	376	381	0	0	0	0	0	2.02957	1.41562	2.02957	260	282	271	280	257	0	0	0	0	0	1.99407	1.39627	1.99407
IPR000634_IPR001680	356	353	366	351	308	24	29	32	19	22	2.27849	1.86381	1.94348	276	258	273	271	272	0	0	0	0	0	2.0037	1.42022	2.0037
IPR000644_IPR001680	356	384	414	341	365	0	0	0	0	0	1.98656	1.39326	1.98656	287	218	279	277	289	0	0	0	0	0	2.04667	1.43968	2.24823
IPR000644_IPR006828	0	0	0	0	0	0	501	424	450	485	7.49409	1.14494	7.49409	0	0	0	0	0	0	352	349	314	335	7.46815	1.12592	7.46815
IPR000644_IPR007087	373	399	376	364	348	0	0	0	0	0	1.9543	1.3999	1.9543	268	263	262	290	267	0	0	0	0	0	2.01852	1.41278	2.01852
IPR000648_IPR001680	371	352	397	341	399	0	0	0	0	0	2.02419	1.42443	2.02419	268	244	295	269	274	0	0	0	0	0	2.02741	1.40948	2.02741
IPR000649_IPR000649	0	0	0	0	0	1	463	460	463	473	7.50753	1.12263	7.50888	0	0	0	0	0	1	351	337	328	333	7.47481	1.12609	7.47665
IPR000704_IPR000704	0	0	0	0	0	1	465	523	458	413	7.43925	1.09282	6.99516	0	0	0	0	0	1	322	362	331	334	7.5	1.10779	7.50185
IPR000704_IPR001023	365	383	378	377	357	0	0	0	0	0	1.98817	1.40079	1.98817	267	260	287	259	274	3	0	0	0	0	2.0163	1.41726	2.00965
IPR000717_IPR000555	112	96	99	114	105	137	315	291	302	289	5.74462	2.70255	7.47201	157	167	148	192	145	20	128	125	145	123	4.16963	2.95909	1.43992
IPR000717_IPR000717	0	0	0	0	0	0	472	498	457	433	7.45753	1.10543	7.45753	0	0	0	0	0	0	380	327	306	337	7.44444	1.1446	7.44444
IPR000717_IPR001353	40	51	40	30	30	55	383	430	396	405	6.84785	2.09021	7.50991	30	20	39	23	28	38	290	297	280	305	6.86889	2.05625	7.51195
IPR000717_IPR001394	376	380	389	365	345	5	0	0	0	0	1.96667	1.40543	1.95849	0	0	0	0	0	0	300	358	355	337	7.54	1.09224	7.54
IPR000717_IPR001440	199	167	194	154	157	179	213	216	183	198	4.61075	2.91314	5.29595	252	295	233	261	268	17	3	8	8	5	2.1363	1.62105	1.99814
IPR000717_IPR001487	318	337	372	385	351	1	20	26	31	19	2.34731	1.82618	2.06466	271	229	228	237	234	7	34	28	44	38	2.5637	2.24682	1.94495
IPR000717_IPR002015	100	89	81	97	108	129	295	330	330	301	5.93978	2.63498	7.50717	74	80	70	55	66	85	235	215	246	224	5.90593	2.69957	7.49891
IPR000717_IPR002035	189	178	190	182	184	202	187	190	160	198	4.49677	2.86687	4.16706	269	271	244	268	256	25	1	6	3	7	2.10889	1.60267	1.97783
IPR000717_IPR002110	0	0	0	0	0	0	490	437	456	477	7.49462	1.13598	7.49462	0	0	0	0	0	0	344	328	312	366	7.51852	1.14126	7.51852
IPR000717_IPR003593	173	146	153	124	165	147	210	260	247	235	5.04839	2.92709	7.53256	230	232	215	224	217	8	58	58	57	51	2.89704	2.45926	1.96959
IPR000717_IPR003639	111	117	115	96	105	145	313	308	301	249	5.62527	2.71289	6.98698	81	97	64	89	81	77	208	184	252	217	5.70815	2.80276	7.70606
IPR000717_IPR003959	153	130	158	150	137	138	254	253	254	233	5.13871	2.86961	7.46881	194	234	196	213	212	17	61	83	63	77	3.2163	2.6283	2.0143
IPR000717_IPR003960	145	149	155	162	142	167	224	230	233	253	5.07688	2.88492	7.54787	110	110	96	112	112	99	169	155	215	172	5.14667	2.90458	8.44444
IPR000717_IPR005937	169	159	148	146	164	173	218	222	226	235	4.9457	2.91012	7.53052	113	109	121	115	107	114	157	178	180	156	4.98222	2.88263	7.49925
IPR000717_IPR006746	0	0	0	0	0	0	428	478	475	479	7.54032	1.10648	7.54032	0	0	0	0	0	0	327	317	357	349	7.53926	1.11842	7.53926
IPR000717_IPR009080	155	182	184	183	198	167	205	173	209	204	4.66398	2.85992	5.09753	266	274	261	264	250	22	4	4	2	3	2.06889	1.53453	1.96806
IPR000717_IPR011989	255	241	228	255	266	5	162	156	153	139	3.81183	2.87166	2.02892	171	173	193	182	193	2	106	102	106	122	3.83926	2.8945	2.05811
IPR000717_IPR011990	135	122	119	118	116	161	299	273	273	244	5.4129	2.7852	7.42424	272	239	275	284	266	8	0	1	2	3	2.07037	1.48736	2.0247
IPR000719_IPR000727	334	290	282	298	330	53	70	59	78	66	2.89462	2.41803	2	266	265	262	269	288	0	0	0	0	0	2.03556	1.42733	2.03556
IPR000719_IPR001005	309	313	293	320	306	65	61	61	70	62	2.85968	2.36097	2.00065	263	265	274	260	288	0	0	0	0	0	2.03333	1.42192	2.03333
IPR000719_IPR001138	361	392	370	367	370	0	0	0	0	0	1.99624	1.40754	1.99624	267	253	306	268	256	0	0	0	0	0	1.99481	1.39175	1.99481
IPR000719_IPR001680	368	361	387	373	371	0	0	0	0	0	2.00968	1.40885	2.00968	244	278	285	288	255	0	0	0	0	0	2.0237	1.37791	2.0237
IPR000719_IPR001993	318	315	338	344	337	35	35	56	43	39	2.60376	2.11745	2.04056	286	276	275	260	253	0	0	0	0	0	1.93926	1.41133	1.93926
IPR000727_IPR011009	337	317	288	301	288	51	64	75	76	63	2.84247	2.43018	1.92554	282	277	237	240	314	0	0	0	0	0	2.02	1.46632	1.75601
IPR000754_IPR000592	0	0	0	0	0	0	492	473	454	441	7.45376	1.11882	7.45376	0	0	0	0	0	0	338	346	328	338	7.49333	1.11909	7.49333
IPR000754_IPR001593	0	0	0	0	0	0	456	463	483	458	7.50699	1.11059	7.50699	0	0	0	0	0	0	322	331	353	344	7.53259	1.11199	7.53259
IPR000754_IPR001680	375	374	366	349	396	0	0	0	0	0	2.00914	1.43101	2.00914	271	265	259	283	272	0	0	0	0	0	2.01481	1.41989	2.01481
IPR000836_IPR001680	371	392	353	368	376	0	0	0	0	0	1.99247	1.41989	1.99247	281	279	275	250	265	0	0	0	0	0	1.95481	1.41742	1.95481
IPR000873_IPR001138	356	360	372	409	363	0	0	0	0	0	2.03387	1.39985	2.03387	275	285	247	272	271	0	0	0	0	0	1.98444	1.42535	1.98444
IPR000873_IPR007087	404	371	316	330	439	0	0	0	0	0	2.01559	1.48011	1.75206	277	255	250	278	290	0	0	0	0	0	2.0363	1.4405	2.0363
IPR000886_IPR001680	409	332	353	359	407	0	0	0	0	0	2.01237	1.45854	2.01237	275	266	271	253	285	0	0	0	0	0	2.00519	1.4301	2.00519
IPR000886_IPR007087	393	373	385	368	341	0	0	0	0	0	1.9414	1.40517	1.9414	283	278	262	269	258	0	0	0	0	0	1.9563	1.41694	1.9563
IPR000911_IPR001813	0	0	0	0	0	1	443	480	479	457	7.50968	1.10523	7.51103	0	0	0	0	0	0	317	360	369	304	7.48889	1.08201	7.48889
IPR000911_IPR007087	355	340	394	390	381	0	0	0	0	0	2.05484	1.40475	2.05484	279	292	250	246	283	0	0	0	0	0	1.97185	1.43682	1.97185
IPR000915_IPR001813	0	0	0	0	0	0	478	445	430	507	7.51935	1.14432	7.51935	0	0	0	0	0	0	383	304	312	351	7.46741	1.15643	7.60325
IPR000915_IPR002143	0	0	0	0	0	0	422	510	452	476	7.52796	1.10248	7.52796	0	0	0	0	0	0	321	350	340	339	7.5163	1.10834	7.5163
IPR000988_IPR001780	0	0	0	0	0	0	449	451	486	474	7.52957	1.11457	7.52957	0	0	0	0	0	0	344	347	313	346	7.48963	1.1283	7.48963
IPR000988_IPR001813	0	0	0	0	0	0	468	490	468	434	7.46667	1.10428	7.46667	0	0	0	0	0	0	315	328	351	356	7.55407	1.11448	7.55407
IPR000988_IPR001921	157	145	143	130	151	164	243	238	247	242	5.11989	2.88438	7.50309	98	110	119	119	132	119	165	174	150	164	4.97185	2.81936	7.47933
IPR000988_IPR002784	112	107	110	119	129	159	294	287	273	270	5.58172	2.71435	7.46174	104	99	97	79	105	111	195	181	197	182	5.30074	2.85034	7.48477
IPR000988_IPR004037	142	144	139	167	127	149	252	262	242	236	5.15161	2.85109	7.46573	120	122	112	110	114	109	142	165	162	194	4.98222	2.96728	8.05566
IPR000988_IPR004038	142	144	161	140	138	189	248	249	216	233	5.07473	2.83172	7.45877	0	0	0	0	0	0	350	337	316	347	7.48889	1.13288	7.48889
IPR000988_IPR005824	66	59	48	45	57	96	371	364	373	381	6.55108	2.32721	7.5131	28	39	35	46	28	79	254	267	307	267	6.67111	2.18458	7.53607
IPR001005_IPR001680	372	378	368	363	379	0	0	0	0	0	1.99946	1.41934	1.99946	288	275	261	255	271	0	0	0	0	0	1.96	1.43137	1.96
IPR001005_IPR002290	341	346	337	325	329	45	36	31	33	37	2.45484	2.03826	1.97318	305	280	264	257	244	0	0	0	0	0	1.89259	1.4193	1.89259
IPR001005_IPR005225	378	381	360	368	354	12	3	2	0	2	2.00591	1.46337	1.96687	330	244	286	245	245	0	0	0	0	0	1.87481	1.4324	0.928571
IPR001005_IPR008271	305	333	288	310	309	67	54	74	63	57	2.8328	2.3409	1.99029	254	302	268	264	262	0	0	0	0	0	1.9837	1.39618	1.9837
IPR001005_IPR011009	286	310	342	295	326	56	61	48	65	71	2.86237	2.33881	2.04169	248	290	292	292	228	0	0	0	0	0	1.97185	1.35722	1.55971
IPR001023_IPR001680	331	433	343	429	324	0	0	0	0	0	1.99032	1.36856	1.99536	270	308	254	287	231	0	0	0	0	0	1.92667	1.38608	1.49866
IPR001023_IPR001993	374	353	404	368	361	0	0	0	0	0	1.99409	1.40332	1.99409	249	261	271	249	320	0	0	0	0	0	2.0963	1.43386	2.44484
IPR001023_IPR007087	350	369	384	365	392	0	0	0	0	0	2.04301	1.41051	2.04301	275	282	262	251	280	0	0	0	0	0	1.98444	1.42847	1.98444
IPR001025_IPR001487	94	104	107	112	93	103	301	324	312	310	5.86075	2.6953	7.50601	257	253	259	284	283	9	1	0	1	3	2.10444	1.48186	2.06213
IPR001047_IPR001680	404	376	351	371	358	0	0	0	0	0	1.94785	1.42783	1.94785	2	2	4	6	3	38	308	365	326	296	7.33704	1.27984	7.47104
IPR001138_IPR001680	417	352	342	317	432	0	0	0	0	0	1.99731	1.47873	1.73189	336	239	253	231	291	0	0	0	0	0	1.92741	1.48401	1.85646
IPR001138_IPR001806	362	385	403	373	334	2	0	0	0	1	1.97043	1.39302	1.96338	267	263	297	262	261	0	0	0	0	0	1.99037	1.3981	1.99037
IPR001138_IPR001993	360	349	370	392	389	0	0	0	0	0	2.0543	1.41678	2.0543	263	275	269	267	276	0	0	0	0	0	2.01333	1.41415	2.01333
IPR001138_IPR002110	374	374	358	356	398	0	0	0	0	0	2.01613	1.43302	2.01613	294	262	285	257	252	0	0	0	0	0	1.93407	1.41399	1.93407
IPR001138_IPR002290	384	370	366	369	371	0	0	0	0	0	1.98548	1.42192	1.98548	243	290	267	299	251	0	0	0	0	0	2.01852	1.37879	2.01852
IPR001138_IPR005225	370	429	345	363	350	2	0	0	1	0	1.94946	1.41483	1.94292	294	239	269	290	258	0	0	0	0	0	1.98444	1.42431	1.98444
IPR001138_IPR008271	372	365	351	397	375	0	0	0	0	0	2.02043	1.42014	2.02043	280	290	287	267	226	0	0	0	0	0	1.90296	1.3798	1.48132
IPR001138_IPR011009	354	374	364	392	376	0	0	0	0	0	2.03333	1.40772	2.03333	295	273	241	285	256	0	0	0	0	0	1.95111	1.43005	1.95111
IPR001138_IPR011989	405	345	373	361	376	0	0	0	0	0	1.97742	1.43518	1.97742	272	285	288	248	257	0	0	0	0	0	1.95037	1.40043	1.95037
IPR001141_IPR000988	138	149	148	114	137	162	280	243	234	255	5.21129	2.85134	7.4585	100	101	103	103	108	131	171	171	189	173	5.18148	2.83504	7.51705
IPR001141_IPR001813	151	144	140	140	137	164	257	252	224	251	5.14462	2.86828	7.47663	84	112	98	104	128	127	164	188	157	188	5.1963	2.80355	7.52941
IPR001197_IPR001813	0	0	0	0	0	0	469	459	471	461	7.49677	1.11833	7.49677	0	0	0	0	0	0	317	361	340	332	7.50889	1.10105	7.50889
IPR001210_IPR000554	0	0	0	0	0	0	466	481	483	430	7.47151	1.10149	7.47151	0	0	0	0	0	0	339	364	333	314	7.46074	1.10307	7.46074
IPR001210_IPR001377	0	0	0	0	0	0	485	460	443	472	7.48495	1.13115	7.48495	0	0	0	0	0	1	314	360	345	330	7.51037	1.09968	7.51223
IPR001210_IPR001680	380	347	401	364	368	0	0	0	0	0	1.99624	1.41135	1.99624	1	1	1	1	0	8	334	332	318	354	7.48444	1.18964	7.51719
IPR001214_IPR001680	369	391	368	370	362	0	0	0	0	0	1.98118	1.4078	1.98118	274	259	270	260	287	0	0	0	0	0	2.02	1.43101	2.02
IPR001232_IPR001680	375	380	369	360	371	5	0	0	0	0	1.99301	1.42386	1.98491	0	0	0	0	0	0	353	311	351	335	7.49481	1.12702	7.49481
IPR001247_IPR001247	0	0	0	0	0	0	484	468	412	496	7.49462	1.14212	7.49462	0	0	0	0	0	0	325	355	322	348	7.51333	1.11704	7.51333
IPR001266_IPR000289	0	0	0	0	0	0	467	450	481	462	7.5043	1.11785	7.5043	0	0	0	0	0	0	326	326	345	353	7.53704	1.12048	7.53704
IPR001345_IPR000719	366	384	351	376	347	22	1	5	4	4	2.0543	1.51831	1.97478	240	284	299	267	251	6	2	0	0	1	2.02815	1.40129	2.00373
IPR001345_IPR002290	367	419	368	366	327	3	2	2	3	3	1.96398	1.4526	1.48224	276	298	253	269	243	6	1	1	1	2	1.96444	1.45867	1.92905
IPR001345_IPR008271	383	367	373	355	364	8	2	4	1	3	2.01559	1.48446	1.97286	255	276	286	265	256	7	0	3	1	1	2.02963	1.44245	1.99327
IPR001345_IPR011009	346	379	369	370	361	21	5	2	5	2	2.08495	1.49602	2.01151	257	279	273	274	267	0	0	0	0	0	2.01111	1.40127	2.01111
IPR001353_IPR001353	68	67	82	97	84	93	360	353	337	319	6.19409	2.4588	7.44923	66	53	64	60	65	78	250	244	218	252	6.09704	2.57925	7.48963
IPR001353_IPR002110	51	61	37	48	49	76	365	399	401	373	6.66828	2.22296	7.50845	33	37	38	35	37	85	269	274	249	293	6.63111	2.21831	7.52166
IPR001353_IPR003593	159	154	170	176	192	189	196	216	199	209	4.7828	2.83794	6.10167	132	115	120	133	115	131	145	154	141	164	4.7563	2.91221	5.69735
IPR001353_IPR003959	167	161	169	177	174	173	207	196	208	228	4.79624	2.89569	7.5447	123	126	125	115	110	123	153	152	173	150	4.80889	2.91397	7.50955
IPR001353_IPR003960	158	157	177	194	166	164	213	224	222	185	4.76559	2.83695	6.61753	125	127	131	120	129	94	181	143	164	136	4.70963	2.88605	6.95072
IPR001353_IPR005937	171	183	188	187	162	185	200	191	202	191	4.60484	2.87376	4.60484	126	136	144	134	127	111	126	156	141	149	4.59704	2.91577	4.56094
IPR001369_IPR007087	403	347	370	350	390	0	0	0	0	0	1.98763	1.44259	1.98763	278	277	268	251	276	0	0	0	0	0	1.97778	1.42605	1.97778
IPR001373_IPR001680	383	365	358	362	392	0	0	0	0	0	2.00806	1.43477	2.00806	277	261	249	273	288	2	0	0	0	0	2.02963	1.44348	2.02522
IPR001377_IPR001680	394	352	372	389	353	0	0	0	0	0	1.97581	1.4161	1.97581	2	4	7	2	2	24	343	326	317	323	7.35926	1.31726	7.47364
IPR001380_IPR000439	106	102	115	100	117	112	315	305	285	303	5.74839	2.71868	7.47682	84	125	100	95	104	115	162	181	201	183	5.25556	2.858	7.55708
IPR001380_IPR001569	0	0	0	0	0	0	469	454	440	497	7.51882	1.13536	7.51882	0	0	0	0	0	0	317	369	339	325	7.49778	1.09636	7.49778
IPR001380_IPR001680	314	402	366	366	412	0	0	0	0	0	2.08602	1.4028	2.5097	252	293	261	280	264	0	0	0	0	0	2.00815	1.39811	2.00815
IPR001380_IPR001813	0	0	0	0	0	0	474	485	448	453	7.47312	1.11657	7.47312	0	0	0	0	0	0	343	345	352	310	7.46593	1.10324	7.46593
IPR001380_IPR012678	105	103	102	108	95	130	292	315	333	277	5.79301	2.69773	7.48891	0	0	0	0	0	0	340	338	378	294	7.4637	1.09033	7.03598
IPR001394_IPR002110	373	382	371	377	356	1	0	0	0	0	1.98065	1.4076	1.97902	284	282	257	253	272	1	1	0	0	0	1.96593	1.43617	1.96068
IPR001394_IPR003959	284	293	334	319	315	76	56	64	60	59	2.87796	2.29663	2.05696	238	236	247	245	220	2	45	34	47	36	2.63926	2.24604	1.97723
IPR001394_IPR003960	266	304	339	293	346	66	66	51	69	60	2.91398	2.30072	2.5312	184	193	193	171	164	64	97	90	101	93	3.64815	2.81106	1.93149
IPR001452_IPR001623	383	362	384	378	338	11	1	1	1	1	1.98978	1.43888	1.95989	277	274	259	255	285	0	0	0	0	0	1.99778	1.43477	1.99778
IPR001452_IPR001680	386	348	390	370	365	1	0	0	0	0	1.99086	1.41665	1.98924	250	263	291	256	290	0	0	0	0	0	2.05407	1.40819	2.05407
IPR001452_IPR001993	381	365	389	364	360	1	0	0	0	0	1.97849	1.411	1.97687	252	267	264	284	283	0	0	0	0	0	2.05852	1.41116	2.05852
IPR001452_IPR007087	363	379	374	386	358	0	0	0	0	0	1.99839	1.40103	1.99839	281	252	279	264	274	0	0	0	0	0	1.99852	1.42414	1.99852
IPR001487_IPR000243	188	190	169	184	175	178	188	201	181	206	4.57366	2.91081	4.57366	125	145	115	142	131	136	134	137	140	145	4.58741	2.88284	4.82834
IPR001487_IPR000426	157	189	187	201	190	190	194	185	197	170	4.53817	2.80784	4.95655	138	136	137	127	144	155	127	131	127	128	4.4363	2.84567	4.4363
IPR001487_IPR001353	180	192	196	175	168	191	189	189	184	196	4.53172	2.89061	4.53172	131	112	147	141	136	134	135	141	126	147	4.57111	2.85901	4.89418
IPR001487_IPR001487	120	136	149	108	112	125	278	272	260	300	5.47473	2.85453	7.52432	0	0	0	0	0	1	366	335	326	322	7.44593	1.12771	7.44774
IPR001487_IPR001680	367	373	382	402	336	0	0	0	0	0	1.98226	1.38896	1.98226	278	268	270	261	272	1	0	0	0	0	1.98815	1.42461	1.98592
IPR001515_IPR001813	0	0	0	0	0	0	468	443	502	447	7.49892	1.1111	7.49892	0	0	0	0	0	0	327	347	330	346	7.51481	1.11702	7.51481
IPR001569_IPR000439	100	107	101	106	104	138	275	304	273	352	5.84032	2.73597	8.07317	82	89	109	86	96	125	198	207	177	181	5.37481	2.7525	7.44692
IPR001569_IPR001813	0	0	0	0	0	0	457	472	448	483	7.51452	1.12304	7.51452	0	0	0	0	0	0	342	346	339	323	7.4763	1.11155	7.4763
IPR001569_IPR012678	101	106	89	95	124	131	318	305	284	307	5.80538	2.67734	7.47776	0	0	0	0	0	1	336	357	330	326	7.47704	1.11156	7.47887
IPR001593_IPR001377	0	0	0	0	0	0	461	440	477	482	7.52688	1.12425	7.52688	0	0	0	0	0	0	346	336	326	342	7.49185	1.127	7.49185
IPR001593_IPR001680	325	391	377	381	386	0	0	0	0	0	2.06022	1.39338	2.06022	1	0	1	2	2	17	362	333	324	308	7.3837	1.19029	7.43557
IPR001593_IPR005326	0	0	0	0	0	0	509	417	469	465	7.47849	1.1391	7.47849	0	0	0	0	0	0	326	362	310	352	7.50963	1.12039	7.50963
IPR001611_IPR001680	411	369	328	348	395	7	0	1	1	0	1.98871	1.47869	1.9652	277	287	251	275	260	0	0	0	0	0	1.96593	1.41695	1.96593
IPR001623_IPR000420	362	379	367	384	368	0	0	0	0	0	2.00914	1.40751	2.00914	264	259	263	289	275	0	0	0	0	0	2.03852	1.41526	2.03852
IPR001623_IPR001680	428	380	372	341	339	0	0	0	0	0	1.88333	1.42288	0.952542	260	286	286	280	238	0	0	0	0	0	1.96296	1.37653	1.96296
IPR001678_IPR001680	389	362	367	359	379	3	0	0	0	1	1.99624	1.44264	1.98761	269	242	261	287	291	0	0	0	0	0	2.06593	1.43118	2.06593
IPR001680_IPR000198	398	360	373	383	346	0	0	0	0	0	1.95645	1.41373	1.95645	272	270	287	253	268	0	0	0	0	0	1.98148	1.41016	1.98148
IPR001680_IPR000286	368	361	397	371	362	0	0	0	1	0	2.00215	1.40849	1.99892	236	298	271	276	269	0	0	0	0	0	2.03259	1.38631	2.4632
IPR001680_IPR000330	390	342	411	331	380	6	0	0	0	0	1.99301	1.43102	1.98328	257	285	252	282	274	0	0	0	0	0	2.02296	1.41219	2.02296
IPR001680_IPR000504	343	402	391	374	350	0	0	0	0	0	1.99247	1.38148	1.99247	269	273	246	300	262	0	0	0	0	0	2.00963	1.41392	2.00963
IPR001680_IPR000727	377	340	376	378	389	0	0	0	0	0	2.03333	1.42594	2.03333	277	262	255	285	271	0	0	0	0	0	2.00815	1.4249	2.00815
IPR001680_IPR000992	397	326	355	371	411	0	0	0	0	0	2.03925	1.45326	2.2601	311	234	238	264	303	0	0	0	0	0	2.01037	1.47975	2.28246
IPR001680_IPR001017	396	373	354	370	367	0	0	0	0	0	1.9672	1.42841	1.9672	264	265	273	273	275	0	0	0	0	0	2.02222	1.41299	2.02222
IPR001680_IPR001266	366	401	332	386	375	0	0	0	0	0	2.00161	1.42047	2.00161	1	0	4	2	2	14	339	348	308	332	7.41778	1.2159	7.47702
IPR001680_IPR001410	342	360	418	379	357	4	0	0	0	0	2.0328	1.38559	2.0264	223	290	314	268	255	0	0	0	0	0	2.03111	1.35278	2.43301
IPR001680_IPR001650	370	378	331	382	393	6	0	0	0	0	2.03656	1.44162	2.02697	263	266	269	275	277	0	0	0	0	0	2.02741	1.41473	2.02741
IPR001680_IPR001680	379	352	414	362	353	0	0	0	0	0	1.97742	1.3995	1.97742	276	238	302	269	265	0	0	0	0	0	2.00667	1.4071	2.22212
IPR001680_IPR001770	348	365	400	374	372	1	0	0	0	0	2.03226	1.39662	2.03066	2	3	3	1	4	26	335	321	321	334	7.39926	1.28104	7.49886
IPR001680_IPR001804	386	387	381	349	356	1	0	0	0	0	1.94892	1.41234	1.94728	264	276	262	289	259	0	0	0	0	0	2.00222	1.40343	2.00222
IPR001680_IPR001806	350	380	432	364	333	0	0	0	1	0	1.97634	1.37427	1.5308	249	265	291	281	264	0	0	0	0	0	2.03407	1.38734	2.03407
IPR001680_IPR001813	348	372	380	397	362	1	0	0	0	0	2.03011	1.39474	2.02851	290	266	278	262	254	0	0	0	0	0	1.9437	1.41466	1.9437
IPR001680_IPR001849	371	374	348	346	419	2	0	0	0	0	2.03978	1.4475	2.0366	283	257	267	264	279	0	0	0	0	0	1.99926	1.4327	1.99926
IPR001680_IPR001926	339	329	346	370	351	23	28	25	24	25	2.37097	1.88023	2.03746	280	284	280	229	277	0	0	0	0	0	1.95481	1.42472	1.95481
IPR001680_IPR001993	385	379	374	358	364	0	0	0	0	0	1.96613	1.41666	1.96613	275	258	269	292	256	0	0	0	0	0	1.99704	1.40791	1.99704
IPR001680_IPR002015	373	366	366	379	376	0	0	0	0	0	2.01022	1.41854	2.01022	267	235	281	271	296	0	0	0	0	0	2.06963	1.42815	2.29507
IPR001680_IPR002290	402	388	352	371	347	0	0	0	0	0	1.93172	1.41959	1.93172	281	278	260	269	262	0	0	0	0	0	1.96519	1.41928	1.96519
IPR001680_IPR002553	358	363	400	365	374	0	0	0	0	0	2.01828	1.40225	2.01828	259	269	248	270	267	19	4	6	2	6	2.12889	1.58092	2.01295
IPR001680_IPR003029	359	375	361	370	389	6	0	0	0	0	2.03925	1.42749	2.02967	244	275	273	274	284	0	0	0	0	0	2.05852	1.40326	2.05852
IPR001680_IPR003439	363	384	394	361	358	0	0	0	0	0	1.98226	1.39707	1.98226	277	255	253	295	270	0	0	0	0	0	2.01926	1.42453	2.01926
IPR001680_IPR004843	418	357	380	340	365	0	0	0	0	0	1.93387	1.43364	1.93387	297	262	258	264	269	0	0	0	0	0	1.96	1.43757	1.96
IPR001680_IPR005225	370	364	373	363	387	2	0	0	0	1	2.02473	1.43364	2.01777	261	263	295	249	282	0	0	0	0	0	2.02074	1.41039	2.02074
IPR001680_IPR006011	386	402	339	384	349	0	0	0	0	0	1.95054	1.41487	1.95054	258	276	272	286	258	0	0	0	0	0	2.00741	1.3952	2.00741
IPR001680_IPR006012	357	391	384	370	358	0	0	0	0	0	1.98978	1.39561	1.98978	297	275	252	261	265	0	0	0	0	0	1.94222	1.43541	1.94222
IPR001680_IPR006186	357	410	348	364	381	0	0	0	0	0	2.00108	1.41573	2.00108	263	278	255	269	285	0	0	0	0	0	2.02593	1.42468	2.02593
IPR001680_IPR006670	403	363	361	347	385	1	0	0	0	0	1.97366	1.44278	1.97203	299	261	225	270	295	0	0	0	0	0	2.00074	1.46797	2.00089
IPR001680_IPR006671	382	378	352	379	368	1	0	0	0	0	1.9871	1.42325	1.98548	275	256	280	281	258	0	0	0	0	0	1.99333	1.40658	1.99333
IPR001680_IPR007087	378	389	369	366	358	0	0	0	0	0	1.96613	1.41019	1.96613	265	283	272	261	269	0	0	0	0	0	1.98963	1.40945	1.98963
IPR001680_IPR007146	385	389	377	339	363	7	0	0	0	0	1.96075	1.42598	1.94927	282	261	260	265	280	2	0	0	0	0	2.00444	1.43863	2
IPR001680_IPR007196	363	382	374	362	374	4	0	1	0	0	2.01022	1.42082	2.00108	0	1	1	0	2	3	339	338	302	364	7.49481	1.17342	7.51452
IPR001680_IPR007526	345	407	367	392	348	1	0	0	0	0	1.99677	1.38772	1.99516	257	282	279	276	251	4	1	0	0	0	1.99852	1.39946	1.98662
IPR001680_IPR007955	362	382	369	379	366	1	0	1	0	0	2.00699	1.4121	2.00269	252	267	285	261	283	2	0	0	0	0	2.04593	1.41032	2.04154
IPR001680_IPR008162	386	374	353	366	373	8	0	0	0	0	1.99462	1.43872	1.98164	270	254	276	253	297	0	0	0	0	0	2.03926	1.43371	2.03926
IPR001680_IPR008254	392	354	353	390	370	0	0	0	1	0	1.99892	1.43498	1.9957	272	265	290	264	259	0	0	0	0	0	1.98	1.40223	1.98
IPR001680_IPR008271	344	355	426	374	361	0	0	0	0	0	2.02849	1.3814	2.02849	294	257	265	274	260	0	0	0	0	0	1.96222	1.4265	1.96222
IPR001680_IPR008862	355	378	361	405	358	2	1	0	0	0	2.02312	1.40467	2.01777	288	259	280	286	236	1	0	0	0	0	1.94519	1.4005	1.94292
IPR001680_IPR008994	357	369	427	364	342	1	0	0	0	0	1.9828	1.37945	1.98117	258	280	304	269	239	0	0	0	0	0	1.9637	1.37089	1.52565
IPR001680_IPR010989	365	385	350	376	384	0	0	0	0	0	2.01559	1.42153	2.01559	257	253	266	292	282	0	0	0	0	0	2.06593	1.41346	2.06593
IPR001680_IPR011009	412	374	373	335	366	0	0	0	0	0	1.92957	1.43194	1.92957	280	278	287	260	245	0	0	0	0	0	1.93481	1.39688	1.93481
IPR001680_IPR011028	358	392	341	377	391	1	0	0	0	0	2.02903	1.42453	2.02743	260	275	259	285	271	0	0	0	0	0	2.0237	1.41034	2.0237
IPR001680_IPR011046	328	400	376	383	373	0	0	0	0	0	2.03925	1.38852	2.03925	255	275	299	244	277	0	0	0	0	0	2.00963	1.40075	2.00963
IPR001680_IPR011545	356	381	361	404	355	3	0	0	0	0	2.01613	1.40228	2.01131	251	284	262	284	269	0	0	0	0	0	2.02667	1.40079	2.02667
IPR001680_IPR011989	394	383	347	385	351	0	0	0	0	0	1.95484	1.41919	1.95484	246	296	274	286	248	0	0	0	0	0	1.99556	1.37703	1.99556
IPR001680_IPR012287	400	369	360	373	358	0	0	0	0	0	1.95699	1.42417	1.95699	253	281	288	255	273	0	0	0	0	0	2.01037	1.39889	2.01037
IPR001680_IPR012335	334	382	365	392	385	1	0	0	1	0	2.06505	1.40833	2.06028	257	291	287	250	265	0	0	0	0	0	1.98148	1.39589	1.98148
IPR001680_IPR012340	366	361	362	378	387	5	0	1	0	0	2.04247	1.43304	2.03182	241	278	267	273	291	0	0	0	0	0	2.07037	1.40747	2.07037
IPR001680_IPR012677	395	366	385	383	331	0	0	0	0	0	1.94032	1.40053	1.94032	247	274	302	262	265	0	0	0	0	0	2.01778	1.3839	2.01778
IPR001806_IPR000719	325	348	341	364	316	28	40	27	30	41	2.45376	2.01514	1.99882	272	297	247	271	263	0	0	0	0	0	1.96741	1.41646	1.96741
IPR001806_IPR001005	358	347	393	368	390	1	1	0	1	1	2.05645	1.43181	2.0458	265	285	253	265	282	0	0	0	0	0	2.01037	1.42462	2.01037
IPR001806_IPR008271	357	327	376	355	356	15	10	20	24	20	2.26613	1.8027	2.01468	286	289	263	251	261	0	0	0	0	0	1.93481	1.42056	1.93481
IPR001806_IPR011009	349	338	347	325	337	25	37	37	31	34	2.42742	2.02076	1.97818	256	248	281	267	298	0	0	0	0	0	2.0763	1.42079	2.0763
IPR001813_IPR000039	0	0	0	0	0	0	444	503	475	438	7.48763	1.09493	7.48763	0	0	0	0	0	0	325	329	355	341	7.52741	1.11213	7.52741
IPR001813_IPR000054	0	0	0	0	0	0	471	435	470	484	7.51989	1.13012	7.51989	0	0	0	0	0	0	334	324	342	350	7.52444	1.12413	7.52444
IPR001813_IPR000077	0	0	0	0	0	0	480	422	423	535	7.54462	1.15764	7.58128	0	0	0	0	0	0	370	317	316	347	7.47407	1.14565	7.47407
IPR001813_IPR000169	257	253	281	245	282	65	112	115	124	126	3.55161	2.75072	2.03187	226	240	248	249	224	7	34	42	40	40	2.66074	2.23799	2.00421
IPR001813_IPR000218	0	0	0	0	0	1	472	496	429	462	7.47258	1.12136	7.47391	0	0	0	0	0	0	331	346	343	330	7.49778	1.10913	7.49778
IPR001813_IPR000439	112	95	111	99	89	123	265	332	353	281	5.83441	2.72211	7.51533	85	81	80	89	76	81	221	201	219	217	5.67037	2.78116	7.5035
IPR001813_IPR000517	266	265	260	277	270	67	117	114	109	115	3.46129	2.70459	2.01495	253	225	220	223	263	6	39	29	42	50	2.69556	2.31408	2.0152
IPR001813_IPR000552	0	0	0	0	0	0	467	464	447	482	7.50753	1.12741	7.50753	0	0	0	0	0	0	342	321	350	337	7.50519	1.12108	7.50519
IPR001813_IPR000597	103	104	104	107	120	144	321	279	260	318	5.72796	2.705	7.48812	80	73	63	64	69	113	239	208	213	228	5.83556	2.6889	7.48423
IPR001813_IPR001014	232	226	222	206	231	115	165	142	167	154	4.02849	2.87946	1.9803	135	158	148	180	135	95	151	109	115	124	4.23259	2.84267	2.98273
IPR001813_IPR001063	87	105	90	100	101	121	317	310	295	334	5.93118	2.65551	7.51433	74	59	59	97	90	66	232	229	221	223	5.87259	2.65094	7.48066
IPR001813_IPR001196	0	0	0	0	0	0	436	488	488	448	7.50968	1.09594	7.50968	0	0	0	0	0	0	340	326	343	341	7.50741	1.12239	7.50741
IPR001813_IPR001780	0	0	0	0	0	0	493	465	426	476	7.47581	1.13668	7.47581	0	0	0	0	0	0	316	328	333	373	7.56519	1.1258	7.56519
IPR001813_IPR001790	377	356	365	391	355	10	1	3	1	1	2.02849	1.45573	1.99512	271	270	265	257	257	15	3	6	4	2	2.06222	1.54228	1.96894
IPR001813_IPR001813	0	0	0	0	0	0	480	445	459	476	7.50054	1.13077	7.50054	0	0	0	0	0	1	348	330	355	316	7.47185	1.11278	7.47368
IPR001813_IPR001859	124	131	131	149	137	156	247	291	268	226	5.30376	2.7808	7.02605	80	87	90	107	103	114	189	203	210	167	5.41333	2.73155	7.03488
IPR001813_IPR001921	142	124	129	121	122	168	271	265	259	259	5.35323	2.82871	7.48008	119	98	129	100	126	135	182	151	155	155	4.90296	2.83971	7.44012
IPR001813_IPR002143	0	0	0	0	0	0	476	441	458	485	7.51183	1.13309	7.51183	0	0	0	0	0	0	363	315	307	365	7.49926	1.15304	7.49926
IPR001813_IPR002674	0	0	0	0	0	0	468	507	438	447	7.46452	1.11053	7.46452	0	0	0	0	0	0	316	331	351	352	7.54741	1.11279	7.54741
IPR001813_IPR002784	132	120	111	133	113	147	265	275	299	265	5.49462	2.8125	7.51087	83	97	90	86	104	96	188	197	206	203	5.49111	2.80809	7.53401
IPR001813_IPR004037	149	147	151	124	158	156	264	231	244	236	5.1129	2.86192	7.46359	117	115	120	112	107	94	168	168	180	169	4.98815	2.92782	7.51095
IPR001813_IPR004038	128	138	141	135	150	149	244	271	256	248	5.27473	2.82411	7.49853	0	0	0	0	0	0	325	330	351	344	7.52889	1.11409	7.52889
IPR001813_IPR005633	176	155	180	190	166	170	208	205	181	229	4.72634	2.89754	6.38702	114	111	115	125	109	131	143	173	158	171	4.94741	2.88901	7.55349
IPR001813_IPR005721	98	100	124	111	107	128	281	336	268	307	5.74946	2.70688	7.36039	65	82	64	81	79	94	211	228	232	214	5.83926	2.66767	7.50734
IPR001813_IPR005822	107	96	100	110	103	128	286	322	298	310	5.81828	2.70721	7.51974	167	163	159	175	179	12	136	124	117	118	4.04741	2.91223	2.0427
IPR001813_IPR005825	197	183	181	209	186	181	160	173	186	204	4.47097	2.91289	4.32706	137	141	149	137	150	132	140	106	124	134	4.36296	2.85505	4.13826
IPR001813_IPR005998	154	174	152	165	141	167	212	241	231	223	4.93871	2.89859	7.51268	110	102	106	121	107	119	156	183	174	172	5.07926	2.87167	7.52847
IPR001813_IPR006646	193	186	184	185	168	198	187	187	189	183	4.49516	2.88333	4.49516	122	143	141	133	132	124	139	132	132	152	4.55852	2.89358	4.55852
IPR001813_IPR008991	185	175	199	195	203	174	190	158	191	190	4.47527	2.86582	4.24089	76	67	61	67	73	78	235	219	232	242	5.96222	2.67917	7.51832
IPR001813_IPR009000	136	95	91	101	121	160	300	255	312	289	5.66989	2.76197	7.51038	173	192	166	182	173	1	123	95	125	120	3.88889	2.94165	1.98871
IPR001813_IPR012677	323	346	321	324	348	9	45	45	52	47	2.59194	2.17612	2.01685	246	259	282	267	261	0	9	10	9	7	2.16815	1.62833	2.0289
IPR001813_IPR012678	155	154	165	158	161	54	241	266	272	234	5.0871	2.94287	7.4926	89	91	95	89	89	38	215	224	216	204	5.56741	2.83802	7.47614
IPR001813_IPR012988	162	168	173	150	153	150	217	229	217	241	4.91183	2.93149	7.53319	111	126	112	119	126	122	168	153	163	150	4.85481	2.85809	7.4653
IPR001854_IPR001813	0	0	0	0	0	0	464	485	471	440	7.47688	1.10552	7.47688	0	0	0	0	0	0	314	326	371	339	7.54444	1.10287	7.54444
IPR001931_IPR001680	373	396	379	338	374	0	0	0	0	0	1.96989	1.41465	1.96989	6	3	4	1	4	21	323	325	326	337	7.39926	1.33932	7.5164
IPR001952_IPR001680	339	356	372	365	424	4	0	0	0	0	2.10269	1.42773	2.56493	277	262	293	262	256	0	0	0	0	0	1.96889	1.40282	1.96889
IPR001971_IPR000554	0	0	0	0	0	0	443	511	478	428	7.47903	1.08938	7.47903	0	0	0	0	0	0	321	323	369	337	7.53481	1.10658	7.53481
IPR001971_IPR001266	0	0	0	0	0	0	478	464	454	464	7.48602	1.124	7.48602	0	0	0	0	0	0	304	351	349	346	7.54593	1.1008	7.54593
IPR001971_IPR001680	378	382	396	359	345	0	0	0	0	0	1.95215	1.39713	1.95215	267	280	298	273	232	0	0	0	0	0	1.94296	1.37342	1.5161
IPR001971_IPR005326	0	0	0	0	0	0	432	464	480	484	7.54624	1.11062	7.54624	0	0	0	0	0	0	311	372	344	323	7.50296	1.09093	7.50296
IPR001976_IPR001680	360	388	386	365	360	1	0	0	0	0	1.98925	1.39964	1.98763	5	0	1	1	6	23	325	313	328	348	7.43778	1.28234	7.53196
IPR001993_IPR000504	362	400	328	428	342	0	0	0	0	0	1.99355	1.40005	1.41513	232	299	247	298	274	0	0	0	0	0	2.06148	1.39253	2.48927
IPR001993_IPR001806	376	369	363	381	371	0	0	0	0	0	2.00108	1.41801	2.00108	245	238	287	276	304	0	0	0	0	0	2.11556	1.41263	2.35432
IPR001993_IPR002110	355	366	393	382	364	0	0	0	0	0	2.01828	1.3961	2.01828	268	276	309	257	240	0	0	0	0	0	1.94444	1.3778	1.5
IPR001993_IPR003593	368	311	313	326	322	38	43	44	47	48	2.5629	2.19805	1.95305	276	267	264	260	283	0	0	0	0	0	2.00519	1.43114	2.00519
IPR001993_IPR011009	310	347	321	327	344	37	34	42	52	46	2.61237	2.15653	2.02911	271	273	289	266	251	0	0	0	0	0	1.96519	1.39505	1.96519
IPR001993_IPR011046	351	377	366	381	385	0	0	0	0	0	2.03871	1.41064	2.03871	286	253	256	277	278	0	0	0	0	0	2.00593	1.43708	2.00593
IPR001993_IPR011545	299	324	332	330	354	37	47	43	54	40	2.66344	2.13973	2.07077	270	287	269	241	283	0	0	0	0	0	1.98519	1.4251	1.98519
IPR002048_IPR000420	365	347	421	387	340	0	0	0	0	0	1.99462	1.38266	1.99462	254	258	268	265	305	0	0	0	0	0	2.08074	1.42783	2.08074
IPR002048_IPR000717	407	348	370	369	347	15	1	2	1	0	1.98172	1.46124	1.94622	0	0	0	0	0	0	291	337	380	342	7.57259	1.08783	8.00472
IPR002048_IPR003593	299	303	315	286	324	75	73	55	73	57	2.89355	2.3464	2.02161	259	247	289	264	266	0	5	10	4	6	2.1237	1.57782	2.0234
IPR002048_IPR003959	297	305	329	299	291	76	62	46	84	71	2.90806	2.40486	1.98817	230	247	252	252	252	0	23	31	35	28	2.52	2.08012	2.03974
IPR002048_IPR003960	324	295	320	298	301	72	58	61	74	57	2.83495	2.36005	1.97204	180	184	202	209	183	19	88	114	86	85	3.57111	2.75012	2.03236
IPR002092_IPR000719	292	341	324	329	302	46	56	59	52	59	2.74731	2.26715	2.00504	265	258	271	286	262	6	0	0	1	1	2.03926	1.43784	2.01639
IPR002092_IPR011009	307	329	329	310	311	48	60	57	48	61	2.73817	2.27618	1.99306	255	287	267	273	263	2	1	1	1	0	2.01704	1.42169	2.00149
IPR002110_IPR000426	141	132	123	122	142	143	268	280	265	244	5.32849	2.82636	7.45885	81	93	95	101	94	129	198	162	203	194	5.40667	2.77922	7.6605
IPR002110_IPR003959	276	304	300	282	290	94	70	72	79	93	3.10376	2.51419	2.00413	201	203	183	198	193	0	82	89	110	91	3.51778	2.8325	1.97853
IPR002110_IPR003960	293	314	294	264	315	81	85	64	68	82	3.01022	2.46185	1.99595	77	81	73	77	75	82	200	235	230	220	5.80222	2.73925	7.53107
IPR002197_IPR009072	354	365	406	372	361	2	0	0	0	0	2.01452	1.39441	2.0113	0	0	0	0	0	0	333	349	349	319	7.48444	1.10299	7.48444
IPR002198_IPR001410	284	296	292	308	285	82	74	81	78	80	3.06935	2.4794	2.00956	261	273	276	287	253	0	0	0	0	0	1.99852	1.39256	1.99852
IPR002198_IPR001650	286	290	276	278	322	86	87	74	72	89	3.12419	2.49995	2.04132	273	282	259	258	278	0	0	0	0	0	1.98963	1.42618	1.98963
IPR002198_IPR001680	389	348	346	342	430	4	0	0	1	0	2.05054	1.47295	1.82419	296	273	240	233	308	0	0	0	0	0	1.98815	1.4717	1.71608
IPR002198_IPR011545	288	300	287	274	327	81	74	75	81	73	3.05538	2.45928	2.03523	277	266	245	276	286	0	0	0	0	0	2.02074	1.439	2.02074
IPR002500_IPR001680	402	398	353	346	361	0	0	0	0	0	1.92796	1.42715	1.92796	270	262	290	276	252	0	0	0	0	0	1.9837	1.39512	1.9837
IPR002524_IPR007087	404	331	352	384	389	0	0	0	0	0	2.01237	1.44594	2.01237	280	268	267	257	277	1	0	0	0	0	1.98963	1.43085	1.9874
IPR002670_IPR001813	0	0	0	0	0	0	496	449	458	457	7.47097	1.12897	7.47097	0	0	0	0	0	0	324	339	330	357	7.53333	1.12192	7.53333
IPR002670_IPR007087	374	381	420	350	335	0	0	0	0	0	1.9414	1.38396	1.48918	288	253	273	271	263	2	0	0	0	0	1.98074	1.42661	1.97626
IPR002675_IPR001813	0	0	0	0	0	0	469	478	459	454	7.4828	1.11483	7.4828	0	0	0	0	0	0	337	349	336	328	7.48519	1.1117	7.48519
IPR002685_IPR001680	359	339	397	375	390	0	0	0	0	0	2.05269	1.41171	2.05269	265	246	272	285	282	0	0	0	0	0	2.05407	1.41868	2.05407
IPR002767_IPR001680	362	389	338	373	393	3	2	0	0	0	2.03387	1.43702	2.0248	277	261	256	282	273	1	0	0	0	0	2.01185	1.42825	2.00964
IPR003593_IPR001394	325	299	308	315	308	66	61	51	75	52	2.80269	2.32402	1.98842	248	253	253	259	270	1	20	12	18	16	2.30593	1.8302	2.03897
IPR003593_IPR002110	294	275	297	269	322	86	71	73	75	98	3.12527	2.52899	2.03432	265	244	261	240	246	0	25	22	23	24	2.35111	1.98504	1.96656
IPR003877_IPR007087	375	372	375	376	362	0	0	0	0	0	1.98817	1.40997	1.98817	244	293	286	263	261	3	0	0	0	0	2.00963	1.38906	2.00297
IPR004155_IPR001680	382	341	403	341	392	1	0	0	0	0	2.01237	1.42722	2.01076	250	273	266	249	312	0	0	0	0	0	2.07407	1.43104	1.86467
IPR004827_IPR000420	385	394	335	374	372	0	0	0	0	0	1.97527	1.42876	1.97527	304	258	284	268	236	0	0	0	0	0	1.90667	1.40797	1.4632
IPR004827_IPR001680	361	375	390	395	337	2	0	0	0	0	1.98817	1.38767	1.98493	274	275	270	248	283	0	0	0	0	0	1.99333	1.42802	1.99333
IPR004977_IPR001680	369	367	375	378	371	0	0	0	0	0	2.00806	1.41172	2.00806	0	1	1	0	2	23	317	332	367	307	7.44519	1.16007	7.50189
IPR005326_IPR001377	0	0	0	0	0	0	430	512	455	463	7.51129	1.10034	7.51129	0	0	0	0	0	2	337	317	358	336	7.51037	1.12105	7.51409
IPR005755_IPR001813	102	118	93	110	122	120	300	293	288	314	5.7543	2.73116	7.51548	75	80	63	85	91	88	212	211	214	231	5.78148	2.72355	7.53456
IPR005756_IPR001813	187	152	158	148	193	188	184	206	221	223	4.80914	2.91637	5.72967	129	146	133	133	138	127	151	135	127	131	4.47704	2.8541	4.47704
IPR005824_IPR001813	56	69	57	77	68	63	353	378	366	373	6.47849	2.3714	7.51633	44	43	42	39	41	48	263	272	281	277	6.57111	2.33303	7.52333
IPR006746_IPR000426	141	125	131	135	122	166	278	273	258	231	5.28602	2.80262	7.425	107	93	89	69	104	94	192	198	184	220	5.44741	2.88574	7.54408
IPR006746_IPR001353	41	48	60	51	43	71	365	398	390	393	6.71022	2.1874	7.52458	47	51	39	46	50	69	276	259	265	248	6.39481	2.37584	7.46279
IPR006828_IPR006828	0	0	0	0	0	0	473	476	498	413	7.45753	1.09614	7.45753	0	0	0	0	0	0	315	352	378	305	7.49852	1.08138	7.49852
IPR007087_IPR000719	373	373	377	355	382	0	0	0	0	0	2	1.41991	2	275	270	287	265	253	0	0	0	0	0	1.9637	1.40031	1.9637
IPR007087_IPR001394	338	379	371	413	359	0	0	0	0	0	2.04086	1.38712	2.04086	243	277	280	287	263	0	0	0	0	0	2.03704	1.38459	2.03704
IPR007087_IPR001993	376	402	376	348	358	0	0	0	0	0	1.95161	1.40728	1.95161	268	264	279	267	272	0	0	0	0	0	2.00815	1.41235	2.00815
IPR007087_IPR008271	344	360	432	384	340	0	0	0	0	0	2.0086	1.36817	2.02041	240	255	309	288	258	0	0	0	0	0	2.05111	1.36987	2.49459
IPR007087_IPR011009	357	355	419	362	367	0	0	0	0	0	2.01452	1.39403	2.01452	253	302	287	255	253	0	0	0	0	0	1.96519	1.38277	1.96519
IPR007087_IPR012335	342	363	397	410	348	0	0	0	0	0	2.03172	1.37822	2.03172	278	297	232	258	285	0	0	0	0	0	1.98148	1.44238	1.97764
IPR007087_IPR012336	417	386	357	369	331	0	0	0	0	0	1.89839	1.41608	1.44343	293	277	301	243	236	0	0	0	0	0	1.89037	1.39356	1.44345
IPR007230_IPR001680	0	0	0	0	1	4	476	449	460	470	7.49086	1.13453	7.49811	5	2	2	2	3	18	312	325	348	333	7.43852	1.28583	7.53263
IPR007252_IPR001680	0	0	0	0	0	0	492	438	467	463	7.48441	1.13019	7.48441	0	0	0	0	0	2	358	323	332	335	7.47407	1.13395	7.47774
IPR007758_IPR001680	391	404	371	353	340	1	0	0	0	0	1.91935	1.40657	1.9177	267	262	272	261	288	0	0	0	0	0	2.03037	1.42563	2.03037
IPR008012_IPR000426	143	122	124	137	120	116	286	266	290	256	5.39946	2.84721	7.46995	104	89	97	106	84	105	183	207	184	191	5.33333	2.8527	7.50065
IPR008012_IPR000717	0	0	0	0	0	0	456	454	495	455	7.51022	1.10911	7.51022	0	0	0	0	0	0	329	324	368	329	7.5163	1.107	7.5163
IPR008012_IPR001353	47	53	47	53	49	90	394	395	352	380	6.62204	2.20461	7.47206	37	58	46	41	40	61	275	282	249	261	6.44667	2.35249	7.46485
IPR008012_IPR003593	177	161	151	120	167	177	219	255	216	217	4.92258	2.90154	7.47519	112	101	105	100	115	117	164	179	174	183	5.13481	2.88467	7.53714
IPR008012_IPR003959	150	181	163	174	148	164	249	203	221	207	4.83172	2.86568	7.43864	119	131	125	128	101	96	184	156	168	142	4.79037	2.89956	6.9685
IPR008012_IPR003960	160	168	171	143	179	160	198	243	226	212	4.87097	2.89153	7.51422	109	99	105	105	101	118	163	177	188	185	5.18815	2.88785	7.554
IPR008012_IPR005937	140	167	161	165	156	179	257	206	229	200	4.90269	2.81789	6.95954	122	122	100	122	130	164	153	145	137	155	4.77926	2.84257	6.95491
IPR008195_IPR001813	0	0	0	0	0	0	465	450	465	480	7.51613	1.12541	7.51613	0	0	0	0	0	0	312	348	336	354	7.54222	1.11167	7.54222
IPR008659_IPR000629	351	369	384	354	372	14	7	3	4	2	2.08065	1.49554	2.01475	285	262	267	262	261	5	2	2	3	1	2.00741	1.48926	1.9641
IPR008659_IPR001410	343	377	369	355	358	29	8	5	7	9	2.13817	1.59131	2.00444	263	285	254	271	263	8	1	2	1	2	2.03259	1.47391	1.98952
IPR008659_IPR001650	371	354	362	374	342	29	8	13	3	4	2.10323	1.5693	1.97892	284	243	258	308	255	0	1	0	0	1	2.01333	1.43341	2.22624
IPR008659_IPR011545	338	373	332	389	369	32	8	7	8	4	2.17043	1.57491	2.04331	261	236	279	299	274	0	1	0	0	0	2.06889	1.4107	2.292
IPR011989_IPR001623	376	350	385	384	364	1	0	0	0	0	2.00699	1.41134	2.00538	240	255	271	285	299	0	0	0	0	0	2.10963	1.40943	2.10963
IPR011989_IPR012677	382	373	367	376	362	0	0	0	0	0	1.98011	1.4154	1.98011	264	269	280	273	264	0	0	0	0	0	2.00296	1.40263	2.00296
IPR012677_IPR001993	326	353	420	377	384	0	0	0	0	0	2.07527	1.38373	2.5163	257	243	318	265	267	0	0	0	0	0	2.03111	1.38901	2.25745
IPR000008_IPR001680														280	254	278	237	301	0	0	0	0	0	2.01852	1.44443	1.80952
IPR000023_IPR000023														0	1	0	0	0	2	316	359	326	346	7.51259	1.12762	7.52116
IPR000023_IPR007087														269	259	271	290	261	0	0	0	0	0	2.01111	1.40655	2.01111
IPR000048_IPR001680														257	290	273	268	262	0	0	0	0	0	1.99111	1.39731	1.99111
IPR000073_IPR001138														280	305	273	226	266	0	0	0	0	0	1.92074	1.41644	1.70374
IPR000073_IPR001412														266	298	246	267	273	0	0	0	0	0	1.98741	1.42017	1.98741
IPR000089_IPR001440														273	267	263	268	279	0	0	0	0	0	2.00963	1.42593	2.00963
IPR000103_IPR000719														257	287	261	256	289	0	0	0	0	0	2.02444	1.42158	2.02444
IPR000108_IPR000420														283	268	256	259	281	2	0	0	1	0	1.99926	1.45019	1.99035
IPR000114_IPR011009														253	294	276	267	260	0	0	0	0	0	1.99037	1.39172	1.99037
IPR000163_IPR001680														295	264	278	247	266	0	0	0	0	0	1.94444	1.42799	1.94444
IPR000169_IPR000719														296	282	251	269	252	0	0	0	0	0	1.92519	1.42399	1.92519
IPR000194_IPR000245														79	91	71	91	74	84	206	230	209	215	5.68519	2.76604	7.50349
IPR000194_IPR002379														83	82	82	81	65	115	201	234	191	216	5.65926	2.75504	7.50119
IPR000194_IPR002490														0	0	0	0	0	0	354	328	346	322	7.47111	1.11874	7.47111
IPR000196_IPR000702														0	0	0	0	0	0	345	356	351	298	7.44593	1.0957	7.44593
IPR000196_IPR005824														0	0	0	0	0	1	331	335	335	348	7.51704	1.12295	7.5189
IPR000196_IPR008991														0	0	0	0	0	2	339	330	353	326	7.49037	1.11575	7.49407
IPR000205_IPR001680														279	272	256	282	261	0	0	0	0	0	1.98074	1.41827	1.98074
IPR000209_IPR007087														259	284	288	249	270	0	0	0	0	0	1.99037	1.40128	1.99037
IPR000218_IPR000702														0	0	0	0	0	0	330	345	349	326	7.49704	1.10578	7.49704
IPR000218_IPR001921														0	0	0	0	0	0	365	356	308	321	7.43333	1.12374	7.43333
IPR000218_IPR005824														0	0	0	0	0	0	308	352	363	327	7.52519	1.09132	7.52519
IPR000218_IPR008991														0	0	0	0	0	0	356	339	322	333	7.46815	1.12724	7.46815
IPR000222_IPR001680														272	258	279	273	268	0	0	0	0	0	2.00519	1.41237	2.00519
IPR000231_IPR005824														0	0	0	0	0	0	354	357	321	318	7.44667	1.11518	7.44667
IPR000232_IPR001680														286	259	266	279	260	0	0	0	0	0	1.9763	1.42029	1.9763
IPR000243_IPR000555														105	110	126	105	109	133	173	161	153	175	4.99407	2.86099	7.49849
IPR000243_IPR001440														142	146	135	127	126	130	155	131	122	136	4.44296	2.89027	4.08958
IPR000243_IPR002015														104	108	96	112	101	104	181	190	173	181	5.17704	2.86756	7.48828
IPR000243_IPR002035														138	146	113	144	119	141	147	143	116	143	4.50593	2.8839	4.39697
IPR000243_IPR003639														111	111	126	110	133	122	155	154	149	179	4.92296	2.88474	7.55259
IPR000243_IPR008162														128	120	114	128	140	141	146	153	141	139	4.6837	2.84436	5.35394
IPR000243_IPR009080														133	121	139	133	132	133	130	153	137	139	4.58444	2.87391	4.93735
IPR000243_IPR011989														89	126	141	111	108	110	175	169	167	154	4.94667	2.83943	6.49752
IPR000243_IPR011990														125	115	145	117	150	147	138	140	150	123	4.59704	2.81434	5.13417
IPR000253_IPR001345														257	280	271	260	281	1	0	0	0	0	2.02296	1.41481	2.02076
IPR000266_IPR001865														0	0	0	0	0	0	341	309	357	343	7.52	1.12422	7.52
IPR000330_IPR001487														242	268	262	284	273	12	2	4	1	2	2.12	1.48293	2.05869
IPR000330_IPR002198														243	283	285	276	263	0	0	0	0	0	2.02444	1.38353	2.02444
IPR000348_IPR007087														268	283	279	269	251	0	0	0	0	0	1.96444	1.39529	1.96444
IPR000357_IPR000629														291	268	265	283	242	1	0	0	0	0	1.94074	1.4114	1.93847
IPR000357_IPR001163														262	285	252	280	271	0	0	0	0	0	2.00963	1.41392	2.00963
IPR000357_IPR001650														266	276	263	281	264	0	0	0	0	0	2.00074	1.4087	2.00074
IPR000379_IPR000719														265	280	276	280	249	0	0	0	0	0	1.9763	1.39235	1.9763
IPR000408_IPR009072														0	0	0	0	0	0	333	343	341	333	7.49926	1.11247	7.49926
IPR000426_IPR001440														120	137	128	128	152	135	123	130	161	136	4.60741	2.86436	5.68978
IPR000426_IPR002015														106	89	113	119	118	126	166	176	158	179	5.09407	2.83328	7.51546
IPR000426_IPR009080														121	112	139	144	129	121	144	150	146	144	4.68222	2.85538	5.01535
IPR000426_IPR011989														102	119	107	124	102	121	174	173	170	158	5.0037	2.84762	7.46222
IPR000426_IPR011990														135	131	129	128	121	144	125	143	146	148	4.61333	2.91238	4.61333
IPR000439_IPR000517														0	0	0	0	0	0	314	326	387	323	7.53259	1.09249	7.53259
IPR000439_IPR001780														0	0	0	0	0	0	355	298	352	345	7.50889	1.13486	7.50889
IPR000439_IPR002132														97	108	97	101	102	135	186	178	178	168	5.17481	2.81355	7.46197
IPR000439_IPR002143														0	0	0	0	0	0	336	348	333	333	7.49111	1.11443	7.49111
IPR000445_IPR001680														285	260	264	253	288	0	0	0	0	0	1.99926	1.44198	1.99926
IPR000504_IPR000357														292	283	270	258	247	0	0	0	0	0	1.91481	1.41138	1.91481
IPR000504_IPR000504														269	266	267	271	276	1	0	0	0	0	2.0163	1.42144	2.01408
IPR000504_IPR000873														259	287	276	252	276	0	0	0	0	0	1.99926	1.40922	1.99926
IPR000504_IPR001138														264	255	284	280	267	0	0	0	0	0	2.02296	1.40377	2.02296
IPR000504_IPR001313														290	280	253	247	277	1	0	0	1	1	1.96815	1.46307	1.9562
IPR000504_IPR001357														268	259	268	287	268	0	0	0	0	0	2.02074	1.41196	2.02074
IPR000504_IPR001412														299	278	208	258	307	0	0	0	0	0	1.99704	1.48129	1.9965
IPR000504_IPR001806														269	280	242	267	292	0	0	0	0	0	2.02444	1.43817	2.02444
IPR000504_IPR002048														261	274	286	280	249	0	0	0	0	0	1.98667	1.38662	1.98667
IPR000504_IPR002085														269	278	247	271	285	0	0	0	0	0	2.01852	1.43155	2.01852
IPR000504_IPR002290														261	272	304	266	247	0	0	0	0	0	1.97481	1.38003	1.97481
IPR000504_IPR002860														285	266	263	276	260	0	0	0	0	0	1.97037	1.42018	1.97037
IPR000504_IPR004843														261	301	282	268	238	0	0	0	0	0	1.94148	1.37767	1.5009
IPR000504_IPR005225														297	274	224	282	273	0	0	0	0	0	1.97037	1.44963	1.96448
IPR000504_IPR008271														267	263	272	273	275	0	0	0	0	0	2.01926	1.41565	2.01926
IPR000504_IPR011009														234	258	295	311	252	0	0	0	0	0	2.06593	1.36327	2.4991
IPR000504_IPR011032														242	247	311	292	258	0	0	0	0	0	2.05704	1.37072	2.93844
IPR000504_IPR011990														281	263	277	260	269	0	0	0	0	0	1.98	1.42061	1.98
IPR000517_IPR008991														0	0	0	0	0	2	349	339	332	328	7.47037	1.12335	7.47404
IPR000555_IPR000426														83	76	89	88	95	108	187	205	192	227	5.61037	2.77699	7.56597
IPR000555_IPR002015														0	0	0	0	0	0	320	336	364	330	7.52148	1.10154	7.52148
IPR000555_IPR003959														228	220	196	244	236	17	54	48	54	53	2.92	2.42537	2.03559
IPR000555_IPR003960														198	177	165	153	163	96	84	102	100	112	3.79556	2.89008	1.64865
IPR000555_IPR005937														133	111	109	115	127	113	172	136	178	156	4.85852	2.91414	7.62846
IPR000558_IPR000164														120	139	137	121	115	133	137	156	149	143	4.66222	2.8932	5.50402
IPR000558_IPR000886														154	141	151	141	144	126	118	140	109	126	4.27111	2.87248	3.72752
IPR000558_IPR001951														123	126	137	139	122	149	130	132	136	156	4.62667	2.88035	5.21086
IPR000558_IPR002119														130	145	125	119	128	145	124	165	122	147	4.58296	2.894	5.56146
IPR000558_IPR007124														112	113	118	97	126	120	175	163	149	177	4.97778	2.87925	7.49398
IPR000558_IPR007125														101	104	101	107	119	111	190	172	176	169	5.13407	2.82774	7.45827
IPR000558_IPR009072														207	209	208	216	240	18	55	66	55	76	3.14	2.56199	2.06759
IPR000560_IPR001650														260	257	307	248	278	0	0	0	0	0	2.02	1.40328	2.02
IPR000560_IPR011545														270	284	268	251	277	0	0	0	0	0	1.98593	1.42068	1.98593
IPR000589_IPR001680														283	238	260	306	263	0	0	0	0	0	2.02074	1.4219	2.23921
IPR000589_IPR001865														0	0	0	0	0	0	340	351	317	342	7.48963	1.12303	7.48963
IPR000592_IPR001892														0	0	0	0	0	0	351	316	329	354	7.50815	1.13813	7.50815
IPR000592_IPR005680														0	0	0	0	0	0	352	325	334	339	7.48889	1.12895	7.48889
IPR000608_IPR000795														239	247	237	215	223	36	41	43	31	38	2.64815	2.24118	1.94488
IPR000608_IPR001440														246	280	285	265	274	0	0	0	0	0	2.03037	1.39462	2.03037
IPR000608_IPR004161														239	237	215	220	252	35	40	41	40	31	2.69333	2.23043	2.00774
IPR000608_IPR005225														270	285	273	280	242	0	0	0	0	0	1.95481	1.39102	1.95481
IPR000608_IPR009000														284	276	248	285	254	3	0	0	0	0	1.96889	1.42484	1.96214
IPR000626_IPR005824														0	0	0	0	0	0	319	360	329	342	7.51407	1.10904	7.51407
IPR000629_IPR000089														280	284	262	284	240	0	0	0	0	0	1.94074	1.39979	1.94074
IPR000629_IPR001023														266	259	261	282	282	0	0	0	0	0	2.04074	1.42277	2.04074
IPR000629_IPR001313														287	264	275	266	253	4	0	0	1	0	1.96444	1.43045	1.95093
IPR000629_IPR001440														270	271	280	246	283	0	0	0	0	0	2.00074	1.42231	2.00074
IPR000629_IPR001806														286	241	286	267	270	0	0	0	0	0	1.99556	1.42309	1.99556
IPR000629_IPR001993														290	263	262	278	257	0	0	0	0	0	1.96222	1.42181	1.96222
IPR000629_IPR003439														276	246	256	248	323	1	0	0	0	0	2.07333	1.46411	2.15693
IPR000629_IPR003593														261	280	262	292	255	0	0	0	0	0	2	1.39787	2
IPR000629_IPR005225														247	280	273	282	268	0	0	0	0	0	2.03259	1.39377	2.03259
IPR000629_IPR008271														280	258	294	258	260	0	0	0	0	0	1.97037	1.40812	1.97037
IPR000629_IPR011009														272	266	284	280	248	0	0	0	0	0	1.97481	1.39499	1.97481
IPR000629_IPR012335														294	255	264	269	268	0	0	0	0	0	1.97185	1.4332	1.97185
IPR000629_IPR012336														271	283	257	283	256	0	0	0	0	0	1.97778	1.40773	1.97778
IPR000630_IPR001865														0	0	0	0	0	2	333	330	344	341	7.51037	1.12171	7.51409
IPR000637_IPR002110														267	273	285	267	258	0	0	0	0	0	1.98222	1.39882	1.98222
IPR000637_IPR003593														292	275	251	257	265	6	1	2	0	1	1.97556	1.47331	1.94627
IPR000637_IPR008994														213	200	201	192	210	0	96	75	81	82	3.33704	2.72479	1.98622
IPR000640_IPR000719														255	252	262	284	267	9	7	6	6	2	2.14148	1.55311	2.04242
IPR000644_IPR000719														280	277	262	251	280	0	0	0	0	0	1.98074	1.43231	1.98074
IPR000649_IPR001451														0	0	0	0	0	0	336	284	356	374	7.56889	1.13933	7.72045
IPR000684_IPR001023														293	251	269	267	266	4	0	0	0	0	1.98074	1.43799	1.97177
IPR000702_IPR000054														0	0	0	0	0	0	333	335	351	331	7.5037	1.11113	7.5037
IPR000702_IPR000439														87	97	89	93	86	99	195	178	211	215	5.50519	2.84091	7.5582
IPR000702_IPR000509														0	0	0	0	0	0	358	330	323	339	7.4763	1.13269	7.4763
IPR000702_IPR000517														0	0	0	0	0	0	343	333	330	344	7.5	1.12637	7.5
IPR000702_IPR000552														0	0	0	0	0	0	340	350	343	317	7.47185	1.1061	7.47185
IPR000702_IPR000597														0	0	0	0	0	0	336	380	318	316	7.45481	1.10217	7.45481
IPR000702_IPR000626														0	0	0	0	0	0	324	344	356	326	7.50667	1.10173	7.50667
IPR000702_IPR000629														257	270	275	282	266	0	0	0	0	0	2.02222	1.39981	2.02222
IPR000702_IPR000702														0	0	0	0	0	3	342	345	342	318	7.46667	1.11397	7.47216
IPR000702_IPR000915														0	0	0	0	0	0	341	346	347	316	7.47259	1.10611	7.47259
IPR000702_IPR000988														0	0	0	0	0	0	334	334	352	330	7.50222	1.11113	7.50222
IPR000702_IPR001014														100	102	88	97	110	119	187	182	177	188	5.26519	2.83511	7.49864
IPR000702_IPR001063														0	0	0	0	0	0	329	369	342	310	7.46889	1.09389	7.46889
IPR000702_IPR001141														103	91	83	94	102	103	229	190	183	172	5.31704	2.791	6.45346
IPR000702_IPR001196														0	0	0	0	0	0	318	360	336	336	7.51111	1.10439	7.51111
IPR000702_IPR001197														0	0	0	0	0	0	362	320	338	330	7.47111	1.12929	7.47111
IPR000702_IPR001569														0	0	0	0	0	0	326	365	319	340	7.49852	1.11247	7.49852
IPR000702_IPR001780														0	0	0	0	0	0	329	352	338	331	7.49704	1.10846	7.49704
IPR000702_IPR001790														263	244	270	263	281	19	1	2	4	3	2.12667	1.5376	2.04164
IPR000702_IPR001854														0	0	0	0	0	0	338	345	336	331	7.48889	1.11441	7.48889
IPR000702_IPR001921														118	111	124	115	127	129	152	145	165	164	4.87407	2.88764	7.54473
IPR000702_IPR002132														70	97	81	82	78	106	202	219	201	214	5.64889	2.747	7.51077
IPR000702_IPR002136														154	146	162	172	146	13	145	131	137	144	4.30667	2.98688	3.49486
IPR000702_IPR002143														0	0	0	0	0	0	361	327	319	343	7.47704	1.13727	7.47704
IPR000702_IPR002171														104	94	96	84	99	100	168	186	194	225	5.42296	2.90949	8.06446
IPR000702_IPR002670														0	0	0	0	0	0	330	336	351	333	7.50889	1.11043	7.50889
IPR000702_IPR002784														91	96	88	88	105	96	216	182	192	196	5.41185	2.80831	7.46819
IPR000702_IPR003236														67	79	73	92	92	88	229	208	236	186	5.70444	2.66029	7.0104
IPR000702_IPR004037														133	118	108	112	125	135	140	154	178	147	4.82222	2.91024	7.98539
IPR000702_IPR004038														0	0	0	0	0	0	333	339	345	333	7.50222	1.11247	7.50222
IPR000702_IPR005755														70	93	78	68	75	106	207	216	197	240	5.75778	2.74919	7.54651
IPR000702_IPR005756														144	135	127	132	117	143	149	140	127	136	4.50519	2.88724	4.55312
IPR000702_IPR005822														0	0	0	0	0	0	321	339	325	365	7.5437	1.12487	7.5437
IPR000702_IPR005824														90	86	82	82	75	20	234	219	212	250	5.76222	2.85564	7.5224
IPR000702_IPR005825														140	122	138	119	155	126	143	139	128	140	4.53333	2.87135	5.08656
IPR000702_IPR006646														179	162	154	135	133	101	135	107	137	107	4.0963	2.92373	0.949495
IPR000702_IPR008271														269	267	247	296	266	3	0	0	2	0	2.03259	1.44084	2.0171
IPR000702_IPR008991														65	77	73	76	63	72	241	237	217	229	5.9	2.66675	7.4697
IPR000702_IPR011009														292	279	251	284	244	0	0	0	0	0	1.93259	1.41496	1.93259
IPR000702_IPR012678														47	41	49	42	33	67	265	290	278	238	6.45778	2.33247	7.45658
IPR000704_IPR000719														0	0	0	0	0	0	314	377	348	311	7.48593	1.08471	7.48593
IPR000719_IPR000352														277	273	283	261	256	0	0	0	0	0	1.96	1.40523	1.96
IPR000719_IPR000420														265	255	294	277	259	0	0	0	0	0	2.00741	1.39573	2.00741
IPR000719_IPR000504														265	256	285	258	286	0	0	0	0	0	2.03259	1.41907	2.03259
IPR000719_IPR000573														259	264	284	284	259	0	0	0	0	0	2.01481	1.39354	2.01481
IPR000719_IPR000629														280	272	273	278	247	0	0	0	0	0	1.95556	1.40299	1.95556
IPR000719_IPR000702														293	253	263	277	262	1	0	1	0	0	1.97778	1.4364	1.97181
IPR000719_IPR000719														227	222	208	225	240	60	38	39	43	48	2.85185	2.33553	2.02585
IPR000719_IPR000886														264	280	280	263	263	0	0	0	0	0	1.98593	1.40177	1.98593
IPR000719_IPR001092														257	275	298	261	259	0	0	0	0	0	1.99259	1.38827	1.99259
IPR000719_IPR001163														269	289	241	268	283	0	0	0	0	0	2.00519	1.43166	2.00519
IPR000719_IPR001245														242	243	258	229	246	39	19	33	21	20	2.45778	1.99278	1.99507
IPR000719_IPR001313														264	276	267	261	280	2	0	0	0	0	2.01704	1.42273	2.01261
IPR000719_IPR001327														256	286	262	302	244	0	0	0	0	0	1.99407	1.38507	1.99407
IPR000719_IPR001388														265	264	284	280	257	0	0	0	0	0	2	1.39681	2
IPR000719_IPR001412														284	254	271	279	262	0	0	0	0	0	1.98593	1.41911	1.98593
IPR000719_IPR001452														287	262	255	275	271	0	0	0	0	0	1.98593	1.43263	1.98593
IPR000719_IPR001650														283	253	260	298	256	0	0	0	0	0	1.99333	1.41655	1.99333
IPR000719_IPR001766														275	260	271	284	260	0	0	0	0	0	1.99556	1.41053	1.99556
IPR000719_IPR001849														263	298	270	266	253	0	0	0	0	0	1.96148	1.39522	1.96148
IPR000719_IPR001878														255	272	260	294	269	0	0	0	0	0	2.03704	1.40426	2.03704
IPR000719_IPR002048														264	274	286	258	268	0	0	0	0	0	1.99407	1.40421	1.99407
IPR000719_IPR002085														261	263	296	258	272	0	0	0	0	0	2.01259	1.40231	2.01259
IPR000719_IPR002110														242	282	279	287	260	0	0	0	0	0	2.03037	1.3818	2.03037
IPR000719_IPR002130														268	265	277	279	261	0	0	0	0	0	2	1.40422	2
IPR000719_IPR002198														269	257	290	268	266	0	0	0	0	0	2.0037	1.40553	2.0037
IPR000719_IPR002290														208	229	204	239	225	74	46	43	39	43	2.88889	2.2976	2.03982
IPR000719_IPR002347														271	263	291	268	257	0	0	0	0	0	1.98296	1.39962	1.98296
IPR000719_IPR002464														265	286	249	297	253	0	0	0	0	0	1.99037	1.40287	1.99037
IPR000719_IPR002539														279	255	283	271	262	0	0	0	0	0	1.98667	1.41205	1.98667
IPR000719_IPR003593														246	274	293	269	268	0	0	0	0	0	2.02889	1.38772	2.02889
IPR000719_IPR004161														247	241	270	272	247	20	17	12	11	13	2.27852	1.75802	2.02428
IPR000719_IPR004843														247	263	259	310	271	0	0	0	0	0	2.07037	1.39848	2.534
IPR000719_IPR005225														277	261	279	258	275	0	0	0	0	0	1.99481	1.42178	1.99481
IPR000719_IPR005834														252	284	271	276	267	0	0	0	0	0	2.0163	1.39777	2.0163
IPR000719_IPR006186														263	292	264	262	269	0	0	0	0	0	1.98667	1.40995	1.98667
IPR000719_IPR006195														253	299	296	247	255	0	0	0	0	0	1.96444	1.38195	1.96444
IPR000719_IPR007219														291	276	259	244	280	0	0	0	0	0	1.96	1.44117	1.96
IPR000719_IPR008271														221	224	242	220	218	58	34	45	48	40	2.80963	2.30931	1.99111
IPR000719_IPR008940														266	307	248	287	242	0	0	0	0	0	1.94963	1.39431	1.50181
IPR000719_IPR009000														267	268	253	291	271	0	0	0	0	0	2.02296	1.41743	2.02296
IPR000719_IPR009001														268	249	256	258	289	11	3	4	4	8	2.14519	1.60834	2.03864
IPR000719_IPR011009														258	294	259	266	269	4	0	0	0	0	2.00444	1.41578	1.99554
IPR000719_IPR011046														263	296	265	274	252	0	0	0	0	0	1.96741	1.3959	1.96741
IPR000719_IPR011545														273	263	277	271	266	0	0	0	0	0	1.99556	1.41211	1.99556
IPR000719_IPR011989														302	248	250	287	263	0	0	0	0	0	1.97111	1.43912	1.97111
IPR000719_IPR011990														282	269	286	254	259	0	0	0	0	0	1.95481	1.4106	1.95481
IPR000719_IPR011991														292	263	262	281	252	0	0	0	0	0	1.95407	1.41922	1.95407
IPR000719_IPR011993														251	263	296	254	286	0	0	0	0	0	2.04519	1.40481	2.04519
IPR000719_IPR012287														252	262	287	281	268	0	0	0	0	0	2.03778	1.39391	2.03778
IPR000719_IPR012677														277	273	257	286	257	0	0	0	0	0	1.98	1.41329	1.98
IPR000727_IPR001410														257	301	294	262	236	0	0	0	0	0	1.94	1.36951	1.50359
IPR000744_IPR001440														268	257	272	262	286	3	1	0	0	1	2.04519	1.44692	2.03048
IPR000754_IPR001650														260	290	252	272	276	0	0	0	0	0	2.01037	1.41627	2.01037
IPR000754_IPR011545														262	277	253	282	274	2	0	0	0	0	2.02593	1.41999	2.02151
IPR000783_IPR000684														0	0	0	0	0	2	314	361	332	341	7.51556	1.10902	7.51929
IPR000795_IPR000719														257	259	251	253	257	20	13	14	12	14	2.2563	1.79269	1.9953
IPR000795_IPR000795														0	0	0	0	0	0	359	342	335	314	7.44741	1.11588	7.44741
IPR000795_IPR001326														0	0	0	0	0	0	350	332	348	320	7.47259	1.11479	7.47259
IPR000795_IPR001662														0	0	0	0	0	0	323	343	350	334	7.51481	1.10635	7.51481
IPR000804_IPR001680														273	253	270	265	289	0	0	0	0	0	2.03259	1.43155	2.03259
IPR000804_IPR002553														84	100	98	105	106	109	192	197	185	174	5.30148	2.77849	7.45588
IPR000812_IPR001412														247	253	282	301	265	2	0	0	0	0	2.06667	1.39202	2.06231
IPR000850_IPR007087														283	264	252	268	283	0	0	0	0	0	2.00296	1.43967	2.00296
IPR000851_IPR001680														258	269	294	288	241	0	0	0	0	0	1.98889	1.37564	1.98889
IPR000851_IPR001865														0	0	0	0	0	0	328	343	350	329	7.5037	1.10645	7.5037
IPR000862_IPR000862														89	102	89	106	87	122	202	197	173	183	5.31704	2.791	7.44636
IPR000862_IPR003959														175	169	178	193	175	45	122	109	92	92	3.76889	2.7819	2.02697
IPR000866_IPR001680														289	272	280	259	250	0	0	0	0	0	1.93259	1.40972	1.93259
IPR000873_IPR001650														249	293	272	306	230	0	0	0	0	0	1.98148	1.36528	1.56696
IPR000876_IPR001680														1	3	3	3	4	27	322	306	347	334	7.42593	1.27242	7.52941
IPR000876_IPR001865														0	0	0	0	0	0	354	333	340	323	7.46815	1.11932	7.46815
IPR000876_IPR007087														275	288	271	277	237	1	0	0	0	1	1.94296	1.40596	1.93546
IPR000886_IPR000164														115	111	122	116	115	131	158	157	173	152	4.90148	2.8672	7.49844
IPR000886_IPR001138														255	281	287	277	250	0	0	0	0	0	1.98963	1.38237	1.98963
IPR000886_IPR007124														216	207	219	240	191	5	62	76	71	63	3.10593	2.5835	1.54762
IPR000886_IPR007125														67	43	56	50	60	51	218	271	277	257	6.32148	2.5361	7.98261
IPR000886_IPR009072														258	248	266	270	262	1	11	12	13	9	2.20593	1.70786	2.02301
IPR000886_IPR011009														272	236	303	255	284	0	0	0	0	0	2.03185	1.4183	2.25045
IPR000892_IPR001210														0	0	0	0	0	0	344	316	351	339	7.50741	1.12371	7.50741
IPR000892_IPR001593														0	0	0	0	0	0	357	311	307	375	7.51852	1.15546	7.51852
IPR000892_IPR001680														2	3	0	0	1	17	346	296	340	345	7.45556	1.23839	7.51545
IPR000892_IPR001865														148	158	169	166	176	19	121	120	152	121	4.19556	2.93497	3.00722
IPR000892_IPR001912														115	101	105	92	96	127	175	181	187	171	5.15407	2.87959	7.4958
IPR000892_IPR001976														0	0	0	0	0	1	316	352	352	329	7.51259	1.10034	7.51446
IPR000892_IPR002942														0	0	0	0	0	0	352	333	343	322	7.47037	1.11739	7.47037
IPR000892_IPR005326														0	0	0	0	0	0	329	327	368	326	7.51185	1.10505	7.51185
IPR000892_IPR005707														81	64	74	87	88	106	198	227	226	199	5.72667	2.69009	7.50118
IPR000911_IPR000702														0	0	0	0	0	0	332	346	362	310	7.48148	1.0962	7.48148
IPR000911_IPR001921														0	0	0	0	0	0	325	356	344	325	7.49556	1.10175	7.49556
IPR000911_IPR002132														0	0	0	0	0	0	337	360	333	320	7.47111	1.10608	7.47111
IPR000911_IPR002136														0	0	0	0	0	0	336	332	335	347	7.51333	1.12366	7.51333
IPR000911_IPR005824														0	0	0	0	0	0	332	348	332	338	7.50074	1.11513	7.50074
IPR000911_IPR008991														0	0	0	0	0	1	360	304	336	349	7.49778	1.14271	7.49963
IPR000915_IPR002132														0	0	0	0	0	0	337	351	316	346	7.49704	1.12373	7.49704
IPR000924_IPR001680														267	263	249	259	312	0	0	0	0	0	2.0637	1.44904	2.07811
IPR000988_IPR008991														0	0	0	0	0	0	339	340	337	334	7.49333	1.1171	7.49333
IPR000988_IPR012678														0	0	0	0	0	0	333	361	319	337	7.48889	1.11507	7.48889
IPR000991_IPR001680														260	269	246	294	281	0	0	0	0	0	2.04963	1.42093	2.04963
IPR001005_IPR000089														246	256	285	274	289	0	0	0	0	0	2.07704	1.40474	2.07704
IPR001005_IPR001005														291	257	265	269	268	0	0	0	0	0	1.97481	1.43067	1.97481
IPR001005_IPR003029														253	295	260	267	274	1	0	0	0	0	2.01259	1.40917	2.01038
IPR001019_IPR001680														0	0	0	0	0	2	341	351	325	331	7.47556	1.12017	7.47923
IPR001023_IPR000330														261	284	287	276	242	0	0	0	0	0	1.96593	1.38038	1.96593
IPR001023_IPR000504														310	242	240	260	298	0	0	0	0	0	1.99556	1.47476	2.27189
IPR001023_IPR001440														258	271	281	266	274	0	0	0	0	0	2.02	1.4054	2.02
IPR001025_IPR001208														168	179	181	173	178	7	110	132	113	109	3.90815	2.90096	2.01593
IPR001030_IPR001680														278	257	301	261	253	0	0	0	0	0	1.96593	1.39904	1.96593
IPR001047_IPR001865														0	0	0	0	0	0	328	338	337	347	7.52074	1.11826	7.52074
IPR001063_IPR000054														0	0	0	0	0	0	335	337	315	363	7.52296	1.13336	7.52296
IPR001063_IPR000439														108	100	109	101	110	96	165	179	184	198	5.21333	2.91192	7.57163
IPR001063_IPR000517														0	0	0	0	0	0	336	342	335	337	7.49852	1.11712	7.49852
IPR001063_IPR000915														0	0	0	0	0	0	331	344	351	324	7.49481	1.1051	7.49481
IPR001063_IPR001921														0	0	0	0	0	0	319	333	363	335	7.52889	1.10406	7.52889
IPR001063_IPR002132														0	0	0	0	0	0	344	365	335	306	7.44667	1.10046	7.44667
IPR001063_IPR005755														0	0	0	0	0	0	372	300	338	340	7.47852	1.14251	7.47852
IPR001063_IPR005824														0	0	0	0	0	0	323	324	352	351	7.54148	1.11701	7.54148
IPR001063_IPR012678														0	0	0	0	0	0	348	322	343	337	7.49556	1.12505	7.49556
IPR001138_IPR001440														260	258	292	274	266	0	0	0	0	0	2.02074	1.39772	2.02074
IPR001141_IPR001680														265	270	238	277	298	2	0	0	0	0	2.05852	1.44388	2.06577
IPR001163_IPR001412														257	273	287	257	276	0	0	0	0	0	2.0163	1.40465	2.0163
IPR001163_IPR001680														272	267	270	253	288	0	0	0	0	0	2.01333	1.43031	2.01333
IPR001163_IPR002300														280	262	280	270	257	0	0	1	0	0	1.97556	1.41584	1.97183
IPR001163_IPR005225														284	260	261	282	263	0	0	0	0	0	1.98519	1.4225	1.98519
IPR001163_IPR009008														290	267	271	244	274	2	2	0	0	0	1.96963	1.44475	1.95914
IPR001163_IPR011046														268	279	275	265	263	0	0	0	0	0	1.98222	1.40622	1.98222
IPR001208_IPR000637														61	58	53	54	51	56	265	254	261	237	6.22148	2.5256	7.46214
IPR001208_IPR001208														49	54	56	54	48	50	258	262	260	259	6.34296	2.46731	7.50048
IPR001208_IPR003593														224	222	197	231	216	2	61	67	61	69	3.05704	2.57585	1.99358
IPR001208_IPR003959														221	232	209	216	202	8	70	78	51	63	3.02741	2.55118	1.95
IPR001208_IPR006133														102	127	114	108	111	130	171	165	158	164	4.95852	2.85888	7.47872
IPR001208_IPR006134														126	124	121	118	124	120	141	147	168	161	4.80296	2.93032	7.56564
IPR001208_IPR006172														114	122	108	104	115	122	197	173	143	152	4.90741	2.84273	6.46757
IPR001208_IPR007185														0	0	0	0	0	0	352	349	360	289	7.43407	1.0937	7.43407
IPR001208_IPR007200														0	0	0	0	0	0	329	346	347	328	7.49926	1.10645	7.49926
IPR001208_IPR008047														139	119	131	152	130	112	131	155	136	145	4.57852	2.90078	4.91689
IPR001208_IPR008048														122	132	114	110	159	132	160	145	149	127	4.6637	2.82257	5.23945
IPR001208_IPR008946														138	118	131	130	125	112	149	137	149	161	4.68444	2.93765	5.17186
IPR001208_IPR008994														214	197	198	211	218	1	73	67	92	79	3.30148	2.70687	2.02119
IPR001208_IPR011991														187	205	184	190	211	6	96	98	83	90	3.52074	2.76359	2.03378
IPR001208_IPR012337														262	263	249	246	240	5	20	20	21	24	2.31704	1.95924	1.95159
IPR001210_IPR001912														0	0	0	0	0	0	331	341	347	331	7.50222	1.1098	7.50222
IPR001266_IPR001912														0	0	0	0	0	0	314	354	323	359	7.53852	1.11646	7.53852
IPR001269_IPR000719														293	248	255	284	270	0	0	0	0	0	1.99259	1.43656	1.99259
IPR001313_IPR001993														262	268	279	270	261	9	0	1	0	0	2.0237	1.42394	2
IPR001330_IPR002088														0	0	0	0	0	0	340	347	314	349	7.49778	1.12769	7.49778
IPR001353_IPR000555														47	59	45	50	57	74	261	262	240	255	6.30519	2.43983	7.48035
IPR001353_IPR002015														72	64	62	59	85	84	217	245	242	220	5.96889	2.62997	7.50325
IPR001356_IPR001313														256	270	278	234	291	9	4	2	3	3	2.09333	1.52329	2.02558
IPR001356_IPR001680														251	278	260	282	279	0	0	0	0	0	2.04444	1.40879	2.04444
IPR001380_IPR000517														0	0	0	0	0	0	345	346	348	311	7.46296	1.10516	7.46296
IPR001380_IPR000702														0	0	0	0	0	0	352	358	340	300	7.43556	1.10121	7.43556
IPR001380_IPR002136														0	0	0	0	0	0	337	328	345	340	7.50963	1.11973	7.50963
IPR001380_IPR005755														0	0	0	0	0	0	357	336	323	334	7.46963	1.12859	7.46963
IPR001380_IPR005824														0	0	0	0	0	0	305	342	350	353	7.5563	1.10569	7.5563
IPR001380_IPR008991														0	0	0	0	0	0	365	315	323	347	7.48296	1.14258	7.48296
IPR001394_IPR000243														91	97	86	96	87	97	201	194	184	217	5.46593	2.84045	7.52387
IPR001394_IPR000426														95	106	92	101	89	121	190	189	173	194	5.29407	2.84023	7.49732
IPR001394_IPR001353														52	38	47	39	54	68	274	249	268	261	6.43333	2.37754	7.49049
IPR001394_IPR005937														102	105	105	98	94	100	206	186	165	189	5.21778	2.86281	7.45174
IPR001410_IPR000719														283	275	272	259	261	0	0	0	0	0	1.95556	1.41666	1.95556
IPR001410_IPR000873														278	274	226	272	300	0	0	0	0	0	2.03111	1.45521	2.03737
IPR001410_IPR001395														287	259	273	260	271	0	0	0	0	0	1.97704	1.42785	1.97704
IPR001410_IPR001412														276	265	245	253	311	0	0	0	0	0	2.04296	1.45695	2.05249
IPR001410_IPR001806														243	290	276	281	260	0	0	0	0	0	2.01852	1.38362	2.01852
IPR001412_IPR000379														261	267	292	254	276	0	0	0	0	0	2.01259	1.40654	2.01259
IPR001412_IPR001680														259	241	285	295	270	0	0	0	0	0	2.0563	1.40097	2.0563
IPR001412_IPR003029														259	259	261	306	265	0	0	0	0	0	2.0437	1.4038	2.0437
IPR001440_IPR000719														281	260	264	269	276	0	0	0	0	0	1.99926	1.42959	1.99926
IPR001440_IPR001440														0	0	0	0	0	0	335	333	328	354	7.51926	1.12752	7.51926
IPR001440_IPR001680														290	253	274	215	318	0	0	0	0	0	2.01333	1.46614	2.06349
IPR001440_IPR001841														0	0	0	0	0	1	327	355	329	338	7.50074	1.1138	7.50259
IPR001440_IPR002290														280	275	276	243	276	0	0	0	0	0	1.97037	1.42539	1.97037
IPR001440_IPR003010														267	278	248	284	273	0	0	0	0	0	2.01333	1.42043	2.01333
IPR001440_IPR004843														266	286	282	249	267	0	0	0	0	0	1.97407	1.40583	1.97407
IPR001440_IPR004939														0	0	0	0	0	0	336	365	325	324	7.47185	1.1081	7.47185
IPR001440_IPR008271														273	255	279	277	266	0	0	0	0	0	2.00593	1.41158	2.00593
IPR001440_IPR011009														246	266	275	302	261	0	0	0	0	0	2.04889	1.38636	2.04889
IPR001440_IPR012335														254	276	253	297	270	0	0	0	0	0	2.03926	1.40604	2.03926
IPR001451_IPR001680														289	270	253	264	274	0	0	0	0	0	1.97333	1.43684	1.97333
IPR001452_IPR001440														271	278	260	274	267	0	0	0	0	0	1.99111	1.41576	1.99111
IPR001452_IPR001650														276	283	249	274	268	0	0	0	0	0	1.98148	1.42324	1.98148
IPR001452_IPR011545														263	273	277	270	267	0	0	0	0	0	2.0037	1.40501	2.0037
IPR001487_IPR000433														0	0	0	0	0	0	358	335	328	329	7.46519	1.12584	7.46519
IPR001515_IPR005824														0	0	0	0	0	0	366	303	357	324	7.47333	1.12803	7.47333
IPR001569_IPR000517														0	0	0	0	0	0	354	336	318	342	7.48	1.1321	7.48
IPR001569_IPR005755														0	0	0	0	0	0	328	322	344	356	7.53926	1.12371	7.53926
IPR001569_IPR005824														0	0	0	0	0	0	330	331	308	381	7.54815	1.14104	7.54815
IPR001569_IPR008991														0	0	0	0	0	0	327	344	340	339	7.51185	1.1124	7.51185
IPR001593_IPR005680														0	0	0	0	0	0	346	321	342	341	7.50222	1.12637	7.50222
IPR001623_IPR001440														270	269	269	266	276	0	0	0	0	0	2.00667	1.41969	2.00667
IPR001680_IPR000891														292	244	273	285	256	0	0	0	0	0	1.97704	1.42004	1.97704
IPR001680_IPR000994														286	265	252	290	257	0	0	0	0	0	1.97556	1.42158	1.97556
IPR001680_IPR000999														287	267	270	278	248	0	0	0	0	0	1.95037	1.40993	1.95037
IPR001680_IPR001830														279	293	237	271	270	0	0	0	0	0	1.97037	1.43006	1.97037
IPR001680_IPR001925														262	270	266	276	275	1	0	0	0	0	2.02593	1.41529	2.02372
IPR001680_IPR001965														278	258	297	254	263	0	0	0	0	0	1.97481	1.40821	1.97481
IPR001680_IPR003009														262	253	267	274	294	0	0	0	0	0	2.06296	1.42665	2.06296
IPR001680_IPR003338														300	247	275	269	259	0	0	0	0	0	1.95556	1.4276	1.95556
IPR001680_IPR003782														280	261	268	273	267	0	1	0	0	0	1.99259	1.42464	1.98962
IPR001680_IPR004045														297	263	261	253	276	0	0	0	0	0	1.96148	1.44224	1.96148
IPR001680_IPR006195														268	249	290	277	266	0	0	0	0	0	2.01778	1.40463	2.01778
IPR001680_IPR006895														0	0	0	0	0	0	318	324	354	354	7.55111	1.11529	7.55111
IPR001680_IPR007120														135	145	181	141	170	126	124	115	115	98	4.14148	2.75648	2.39315
IPR001680_IPR007121														178	165	144	128	169	122	122	102	110	110	4.02889	2.86513	1.72104
IPR001680_IPR007641														139	171	149	157	138	125	104	101	136	130	4.22667	2.89713	1.97878
IPR001680_IPR007642														171	155	149	142	141	137	109	128	117	101	4.09111	2.85293	2.37765
IPR001680_IPR007644														151	156	165	148	139	132	111	113	126	109	4.14222	2.84706	2.40853
IPR001680_IPR007645														150	152	163	143	152	124	125	121	117	103	4.14444	2.81567	1.99342
IPR001680_IPR007647														140	149	138	138	172	120	129	127	124	113	4.29556	2.82175	2.07191
IPR001680_IPR011991														283	260	270	276	261	0	0	0	0	0	1.97926	1.41773	1.97926
IPR001806_IPR012340														243	287	273	285	262	0	0	0	0	0	2.02667	1.3859	2.02667
IPR001813_IPR000702														0	0	0	0	0	0	341	350	342	317	7.47037	1.10673	7.47037
IPR001813_IPR002132														0	0	0	0	0	0	344	330	336	340	7.49778	1.1244	7.49778
IPR001830_IPR001830														99	110	105	107	93	96	209	160	176	195	5.20741	2.88087	7.61552
IPR001830_IPR003337														67	69	63	70	75	85	240	229	220	232	5.94148	2.63303	7.48208
IPR001844_IPR000719														271	251	263	294	271	0	0	0	0	0	2.03185	1.41778	2.03185
IPR001844_IPR001138														283	273	256	246	292	0	0	0	0	0	1.99333	1.44556	1.99333
IPR001844_IPR001680														265	282	268	269	266	0	0	0	0	0	1.99185	1.40815	1.99185
IPR001844_IPR001844														115	108	102	131	85	131	173	157	172	176	5.03481	2.89338	7.5177
IPR001844_IPR002194														102	114	113	115	126	115	141	179	157	188	5.04519	2.88811	8.01718
IPR001844_IPR002423														243	245	219	279	254	8	21	17	30	34	2.49407	2.06662	2.05485
IPR001844_IPR008950														97	142	97	130	126	135	158	137	157	171	4.89407	2.86279	6.33203
IPR001844_IPR012718														145	137	129	135	112	128	157	147	129	131	4.4963	2.89288	4.5412
IPR001844_IPR012719														136	128	145	124	141	156	137	131	126	126	4.45556	2.82958	4.60277
IPR001844_IPR012720														127	124	139	141	130	117	137	134	159	142	4.62222	2.89261	5.63238
IPR001848_IPR001680														1	3	2	4	1	28	317	358	306	330	7.39926	1.25355	7.49504
IPR001849_IPR003593														281	256	244	304	265	0	0	0	0	0	2.01185	1.42617	2.01185
IPR001854_IPR001921														0	0	0	0	0	1	333	349	343	324	7.48593	1.10837	7.48777
IPR001854_IPR005824														0	0	0	0	0	0	330	326	357	337	7.51926	1.11297	7.51926
IPR001854_IPR008991														0	0	1	0	0	2	338	340	309	360	7.50519	1.14723	7.51299
IPR001865_IPR000754														0	0	0	0	0	0	339	351	336	324	7.47778	1.11024	7.47778
IPR001865_IPR001377														0	0	0	0	0	0	309	353	324	364	7.55037	1.11598	7.55037
IPR001865_IPR001680														287	252	251	268	291	1	0	0	0	0	2.02	1.45107	2.01779
IPR001865_IPR001865														1	0	0	0	0	4	334	368	353	290	7.43259	1.10909	7.01801
IPR001865_IPR001892														0	0	0	0	0	0	321	364	338	327	7.49704	1.1004	7.49704
IPR001865_IPR001912														0	0	0	0	0	0	371	357	312	310	7.41556	1.11923	7.41556
IPR001865_IPR005326														0	0	0	0	0	0	349	350	282	369	7.49704	1.14659	7.36423
IPR001865_IPR005680														0	0	0	0	0	1	334	327	320	368	7.53333	1.13767	7.53521
IPR001892_IPR001680														3	3	2	1	2	23	336	341	338	301	7.36963	1.25495	7.45897
IPR001912_IPR001377														0	0	0	0	0	0	330	327	337	356	7.53259	1.12524	7.53259
IPR001912_IPR001680														0	2	1	2	0	8	316	335	365	321	7.48148	1.1593	7.51683
IPR001921_IPR000054														0	0	0	0	0	0	316	342	350	342	7.53185	1.10667	7.53185
IPR001921_IPR000439														81	95	104	85	103	119	177	180	201	205	5.43704	2.81004	7.56881
IPR001921_IPR000517														0	0	0	0	0	0	308	378	327	337	7.51333	1.0983	7.51333
IPR001921_IPR000626														0	0	0	0	0	0	329	342	359	320	7.4963	1.10107	7.4963
IPR001921_IPR000915														0	0	0	0	0	0	336	338	335	341	7.50444	1.11976	7.50444
IPR001921_IPR001780														0	0	0	0	0	0	314	338	361	337	7.53407	1.1019	7.53407
IPR001921_IPR008991														0	0	0	0	0	0	350	352	314	334	7.46815	1.12395	7.46815
IPR001921_IPR012678														0	0	0	0	0	0	339	341	332	338	7.49556	1.11976	7.49556
IPR001951_IPR000164														0	0	0	0	0	0	343	334	319	354	7.50667	1.13292	7.50667
IPR001951_IPR000886														116	113	126	113	121	113	139	158	175	176	4.94593	2.92899	8.03536
IPR001971_IPR001865														0	0	0	0	0	0	308	362	333	347	7.53259	1.10463	7.53259
IPR001971_IPR002942														0	0	0	0	0	0	330	360	353	307	7.47185	1.09261	7.47185
IPR001976_IPR001865														0	0	0	0	0	0	316	357	322	355	7.53037	1.11538	7.53037
IPR001993_IPR000795														267	287	271	292	233	0	0	0	0	0	1.95333	1.38189	1.52641
IPR001993_IPR001650														254	259	305	248	284	0	0	0	0	0	2.0363	1.40349	2.0363
IPR002015_IPR003593														242	245	210	215	213	1	51	58	50	65	2.86222	2.51554	1.92178
IPR002015_IPR003959														204	192	187	186	186	7	90	99	102	97	3.57407	2.85505	1.95602
IPR002015_IPR003960														102	101	100	96	107	103	196	160	199	186	5.25481	2.86493	7.50607
IPR002015_IPR005937														162	108	123	114	118	131	145	138	163	148	4.66296	2.96228	5.78016
IPR002048_IPR000243														75	100	99	89	87	109	204	193	177	217	5.48296	2.79456	7.51454
IPR002048_IPR000426														83	98	95	103	90	115	182	189	214	181	5.39852	2.79595	7.51436
IPR002048_IPR001353														41	41	43	37	39	59	293	263	255	279	6.54741	2.29843	7.47706
IPR002048_IPR005937														92	87	76	87	84	88	208	205	221	202	5.58889	2.80168	7.4988
IPR002056_IPR001440														0	0	0	0	0	0	338	323	350	339	7.51111	1.11972	7.51111
IPR002060_IPR007087														248	299	250	274	275	3	0	1	0	0	2.03185	1.41883	2.02155
IPR002085_IPR001680														289	273	266	268	254	0	0	0	0	0	1.94444	1.41705	1.94444
IPR002110_IPR001412														292	289	255	263	251	0	0	0	0	0	1.92	1.41876	1.92
IPR002110_IPR002110														272	246	282	254	292	4	0	0	0	0	2.04444	1.43795	2.03566
IPR002132_IPR008991														0	0	0	0	0	3	325	344	327	351	7.51704	1.12493	7.52264
IPR002132_IPR012678														0	0	0	0	0	0	334	345	318	353	7.51111	1.12632	7.51111
IPR002136_IPR000169														235	255	254	215	239	9	32	40	33	38	2.58296	2.20354	1.97329
IPR002136_IPR000439														103	115	106	113	89	112	198	202	151	161	5.06741	2.83535	6.505
IPR002136_IPR000517														217	213	231	237	252	17	48	53	42	40	2.84	2.29277	2.08174
IPR002136_IPR001063														78	81	79	77	77	100	199	222	196	241	5.75037	2.76171	7.55828
IPR002136_IPR001569														0	0	0	0	0	0	377	335	293	345	7.44889	1.14804	7.29612
IPR002136_IPR001780														0	0	0	0	0	0	358	340	326	326	7.45926	1.12366	7.45926
IPR002136_IPR001813														0	0	0	0	0	0	342	321	358	329	7.49926	1.11579	7.49926
IPR002136_IPR001921														121	128	106	125	94	110	155	183	167	161	4.9163	2.92956	7.5015
IPR002136_IPR002359														97	82	72	88	85	111	204	199	213	199	5.55333	2.79118	7.49939
IPR002136_IPR004037														134	122	126	108	117	111	154	158	173	147	4.7837	2.93453	7.49525
IPR002136_IPR004038														0	0	0	0	0	1	351	330	301	367	7.50519	1.14852	7.50704
IPR002136_IPR005721														86	90	94	80	77	87	203	225	210	198	5.56741	2.79778	7.48206
IPR002136_IPR005756														137	122	139	124	135	124	133	146	157	133	4.5963	2.89384	5.1949
IPR002136_IPR005824														0	0	0	0	0	0	366	305	293	386	7.51778	1.16823	7.53989
IPR002136_IPR005825														113	127	141	116	126	164	142	140	155	126	4.65704	2.81242	5.62534
IPR002136_IPR005998														133	120	101	118	110	133	157	156	153	169	4.85926	2.92876	7.52598
IPR002136_IPR006646														139	114	135	146	112	139	135	146	150	134	4.59481	2.88157	5.01868
IPR002136_IPR008991														0	0	0	0	0	0	343	333	344	330	7.48963	1.11707	7.48963
IPR002136_IPR012678														0	0	0	0	0	0	322	328	351	349	7.53852	1.11513	7.53852
IPR002136_IPR012988														98	96	126	126	123	146	152	183	147	153	4.95852	2.77654	7.47402
IPR002143_IPR005755														0	0	0	0	0	1	333	335	350	331	7.50148	1.11313	7.50334
IPR002143_IPR005824														0	0	0	0	0	0	337	341	327	345	7.5037	1.12307	7.5037
IPR002143_IPR008991														0	0	0	0	0	3	324	361	339	323	7.48519	1.10568	7.49072
IPR002171_IPR001680														266	262	280	276	266	0	0	0	0	0	2.01037	1.40576	2.01037
IPR002171_IPR001813														78	93	89	93	108	105	205	196	175	208	5.46741	2.76536	7.49235
IPR002198_IPR001163														252	237	238	252	257	18	23	22	22	29	2.4563	2.02595	2.02023
IPR002198_IPR006649														227	237	275	262	233	18	18	31	26	23	2.47037	1.98742	2.02998
IPR002198_IPR010920														241	260	280	276	293	0	0	0	0	0	2.08889	1.40457	2.08889
IPR002314_IPR001680														299	245	249	249	308	0	0	0	0	0	2.0163	1.47166	2.24163
IPR002319_IPR001023														261	259	274	270	284	2	0	0	0	0	2.04667	1.42103	2.04228
IPR002490_IPR000245														0	0	0	0	0	0	326	353	293	378	7.53556	1.13695	7.40681
IPR002553_IPR011012														0	0	0	0	0	0	315	360	339	336	7.51556	1.10232	7.51556
IPR002777_IPR009053														0	0	0	0	0	0	342	327	329	352	7.51185	1.13091	7.51185
IPR003228_IPR009072														0	0	0	0	0	0	339	342	337	332	7.49037	1.11575	7.49037
IPR003593_IPR000555														224	236	255	231	234	10	32	39	56	33	2.69259	2.25528	2.01271
IPR003593_IPR001487														260	302	266	264	258	0	0	0	0	0	1.96889	1.39805	1.96889
IPR003593_IPR003593														247	250	235	255	255	2	32	26	21	27	2.44444	2.02016	2.01691
IPR003593_IPR003639														123	133	116	100	126	127	173	153	133	166	4.79333	2.90105	7.32317
IPR003593_IPR003959														222	205	236	205	207	0	61	79	64	71	3.1037	2.61368	1.97209
IPR003593_IPR003960														177	195	182	179	193	49	92	103	85	95	3.64519	2.77699	2.01728
IPR003593_IPR005937														95	96	86	113	87	105	188	191	185	204	5.37852	2.84405	7.52734
IPR003593_IPR006746														0	0	0	0	0	0	329	357	335	329	7.49185	1.10709	7.49185
IPR003593_IPR008162														258	293	300	245	254	0	0	0	0	0	1.95852	1.38393	1.95852
IPR003593_IPR011989														264	259	270	272	284	0	0	0	0	1	2.04444	1.43279	2.03929
IPR003593_IPR011990														263	253	267	280	287	0	0	0	0	0	2.05556	1.42227	2.05556
IPR003874_IPR001208														0	0	0	0	0	0	319	330	326	375	7.56074	1.12934	7.56074
IPR004127_IPR002777														118	126	123	119	106	138	141	156	164	159	4.83259	2.90729	7.08575
IPR004127_IPR009053														0	0	0	0	0	0	328	353	349	320	7.48963	1.10036	7.48963
IPR004147_IPR001023														273	255	270	259	291	2	0	0	0	0	2.03407	1.4372	2.02967
IPR004578_IPR001208														135	127	155	118	136	126	145	143	128	137	4.51333	2.87512	4.65828
IPR004578_IPR001680														291	293	233	271	262	0	0	0	0	0	1.94074	1.43329	1.92838
IPR004578_IPR008994														264	293	239	270	280	3	0	1	0	0	2.01704	1.43828	2.00669
IPR004843_IPR007087														288	264	249	253	296	0	0	0	0	0	2.0037	1.45426	2.0037
IPR004843_IPR008994														266	282	258	272	272	0	0	0	0	0	2.00148	1.41631	2.00148
IPR004843_IPR012340														277	261	281	269	262	0	0	0	0	0	1.9837	1.41097	1.9837
IPR005301_IPR007087														263	265	267	297	257	1	0	0	0	0	2.01704	1.40174	2.01483
IPR005326_IPR001912														0	0	0	0	0	0	328	350	330	342	7.50815	1.1151	7.50815
IPR005474_IPR007087														266	245	305	245	288	1	0	0	0	0	2.03481	1.41823	2.03262
IPR005556_IPR000719														269	259	265	286	271	0	0	0	0	0	2.02296	1.41586	2.02296
IPR005680_IPR001680														4	2	2	4	3	23	310	353	327	322	7.4	1.27994	7.50381
IPR005755_IPR000517														0	0	0	0	0	0	374	315	354	307	7.44	1.12081	7.44
IPR005755_IPR001780														0	0	0	0	0	0	333	380	315	322	7.4637	1.10452	7.4637
IPR005755_IPR002132														0	0	0	0	0	0	345	323	334	348	7.50741	1.13029	7.50741
IPR005756_IPR000439														126	107	149	130	163	131	139	119	138	148	4.5963	2.84137	5.61636
IPR005756_IPR000517														113	134	130	123	136	127	146	156	139	146	4.69333	2.85517	5.35637
IPR005756_IPR000915														0	0	0	0	0	0	330	314	344	362	7.54667	1.12869	7.54667
IPR005756_IPR001680														267	282	256	273	272	0	0	0	0	0	2.00074	1.41762	2.00074
IPR005756_IPR001780														101	111	131	100	130	131	166	164	167	149	4.94	2.81821	7.46285
IPR005756_IPR001921														137	117	140	118	123	124	139	144	145	163	4.69037	2.93878	5.4712
IPR005756_IPR005824														106	111	95	110	113	130	174	160	181	170	5.09259	2.85366	7.50657
IPR005756_IPR012678														104	108	121	120	132	134	161	153	155	162	4.92074	2.82692	6.61427
IPR005824_IPR000054														0	0	0	0	0	0	351	347	332	320	7.46	1.11508	7.46
IPR005824_IPR000439														89	88	106	90	112	134	182	196	171	182	5.30222	2.77026	7.4829
IPR005824_IPR000517														0	0	0	0	0	0	313	343	344	350	7.54148	1.10969	7.54148
IPR005824_IPR001141														0	0	0	0	0	0	371	318	337	324	7.45481	1.13072	7.45481
IPR005824_IPR001780														0	0	0	0	0	0	343	319	344	344	7.51037	1.12633	7.51037
IPR005824_IPR001921														0	0	0	0	0	0	340	343	344	323	7.48148	1.11031	7.48148
IPR005824_IPR002132														0	0	0	0	0	0	336	303	376	335	7.52593	1.11549	7.52593
IPR005824_IPR008991														0	0	0	0	0	0	302	341	370	337	7.54963	1.0932	7.54963
IPR005824_IPR012678														0	0	0	0	0	0	327	343	340	340	7.51333	1.11305	7.51333
IPR005834_IPR001680														273	288	250	274	265	0	0	0	0	0	1.97778	1.41823	1.97778
IPR006047_IPR001680														275	274	257	260	284	0	0	0	0	0	2.00296	1.43296	2.00296
IPR006047_IPR007087														262	266	277	258	287	0	0	0	0	0	2.03111	1.41963	2.03111
IPR006218_IPR000684														273	273	269	226	246	32	9	3	12	7	2.1237	1.68637	1.92152
IPR006222_IPR001680														294	248	259	275	266	5	1	1	0	1	2.00148	1.46569	1.97839
IPR007087_IPR000073														259	269	271	269	282	0	0	0	0	0	2.03407	1.41485	2.03407
IPR007087_IPR006109														267	279	280	259	265	0	0	0	0	0	1.98222	1.40569	1.98222
IPR007233_IPR007194														0	0	0	0	0	0	342	323	333	352	7.51481	1.13087	7.51481
IPR007648_IPR003029														250	273	272	268	264	14	2	3	3	1	2.0837	1.48567	2.01733
IPR012677_IPR000504														267	280	262	271	270	0	0	0	0	0	1.99778	1.41447	1.99778
IPR012677_IPR001412														272	269	265	294	250	0	0	0	0	0	1.98593	1.40177	1.98593
* Weighted Average is calculated by omitting the infrequently occurring scores from the averages. For each parameter if a particular score occurs less than 80% of the most frequently occurring score, then it is considered an infrequently occurring score. Note that the 80% level is an arbitrary choice.

## Sheet: Supp Table 2b
InterPro ID	Domain Name
IPR000002	Cdc20/Fizzy
IPR000008	C2
IPR000023	Phosphofructokinase
IPR000039	Ribosomal protein L18e
IPR000048	IQ calmodulin-binding region
IPR000054	Ribosomal protein L31e
IPR000073	Alpha/beta hydrolase fold
IPR000077	Ribosomal protein L39e
IPR000089	Biotin/lipoyl attachment
IPR000095	PAK-box/P21-Rho-binding
IPR000103	Pyridine nucleotide-disulphide oxidoreductase, class-II
IPR000108	Neutrophil cytosol factor 2
IPR000114	Ribosomal protein L16
IPR000163	Prohibitin
IPR000164	Histone H3
IPR000169	Peptidase, cysteine peptidase active site
IPR000194	H+-transporting two-sector ATPase, alpha/beta subunit, central region
IPR000196	Ribosomal protein L19e
IPR000198	RhoGAP
IPR000205	NAD-binding site
IPR000209	Peptidase S8 and S53, subtilisin, kexin, sedolisin
IPR000218	Ribosomal protein L14b/L23e
IPR000222	Protein phosphatase 2C
IPR000223	Peptidase S26A, signal peptidase I
IPR000231	Ribosomal protein L30e
IPR000232	Heat shock factor (HSF)-type, DNA-binding
IPR000235	Ribosomal protein S7
IPR000243	Peptidase T1A, proteasome beta-subunit
IPR000245	Vacuolar H+-transporting two-sector ATPase, C subunit
IPR000253	Forkhead-associated
IPR000266	Ribosomal protein S17
IPR000286	Histone deacetylase superfamily
IPR000289	Ribosomal protein S28e
IPR000330	SNF2-related
IPR000348	emp24/gp25L/p24
IPR000352	Class I peptide chain release factor
IPR000357	HEAT
IPR000379	Esterase/lipase/thioesterase
IPR000408	Regulator of chromosome condensation, RCC1
IPR000420	Yeast PIR protein repeat
IPR000426	Proteasome alpha-subunit
IPR000433	Zinc finger, ZZ-type
IPR000439	Ribosomal protein L15e
IPR000445	Helix-hairpin-helix motif
IPR000504	RNA-binding region RNP-1 (RNA recognition motif)
IPR000509	Ribosomal protein L36E
IPR000517	Ribosomal protein L30
IPR000552	Ribosomal protein L44E
IPR000554	Ribosomal protein S7E
IPR000555	Mov34/MPN/PAD-1
IPR000558	Histone H2B
IPR000560	Histidine acid phosphatase
IPR000573	Aconitate hydratase, C-terminal
IPR000589	Ribosomal protein S15
IPR000592	Ribosomal protein S27E
IPR000597	Ribosomal protein L3
IPR000608	Ubiquitin-conjugating enzyme, E2
IPR000626	Ubiquitin
IPR000629	ATP-dependent helicase, DEAD-box
IPR000630	Ribosomal protein S8
IPR000634	Serine/threonine dehydratase, pyridoxal-phosphate-binding site
IPR000637	HMG-I and HMG-Y, DNA-binding
IPR000640	Elongation factor G, C-terminal
IPR000644	CBS
IPR000648	Oxysterol-binding protein
IPR000649	Initiation factor 2B related
IPR000684	Eukaryotic RNA polymerase II heptapeptide repeat
IPR000702	Ribosomal protein L6
IPR000704	Casein kinase II, regulatory subunit
IPR000717	Proteasome component region PCI
IPR000719	Protein kinase
IPR000727	Target SNARE coiled-coil region
IPR000744	NSF attachment protein
IPR000754	Ribosomal protein S9
IPR000783	RNA polymerase subunit, RPB5
IPR000795	Protein synthesis factor, GTP-binding
IPR000804	Clathrin adaptor complex, small chain
IPR000812	Transcription factor TFIIB related
IPR000836	Phosphoribosyltransferase
IPR000850	Adenylate kinase
IPR000851	Ribosomal protein S5
IPR000862	Replication factor C conserved region
IPR000866	Alkyl hydroperoxide reductase/ Thiol specific antioxidant/ Mal allergen
IPR000873	AMP-dependent synthetase and ligase
IPR000876	Ribosomal protein S4E
IPR000886	Endoplasmic reticulum targeting sequence
IPR000891	Pyruvate carboxyltransferase
IPR000892	Ribosomal protein S26E
IPR000911	Ribosomal protein L11
IPR000915	Ribosomal protein L6E
IPR000924	Glutamyl-tRNA synthetase, class Ic
IPR000988	Ribosomal protein L24E
IPR000991	Glutamine amidotransferase class-I
IPR000992	Stress-induced protein SRP1/TIP1
IPR000994	Peptidase M24
IPR000999	Ribonuclease III
IPR001005	Myb, DNA-binding
IPR001014	Ribosomal L23 protein
IPR001017	Dehydrogenase, E1 component
IPR001019	Guanine nucleotide binding protein (G-protein), alpha subunit
IPR001023	Heat shock protein Hsp70
IPR001025	Bromo adjacent region
IPR001030	Aconitate hydratase, N-terminal
IPR001047	Ribosomal protein S8E
IPR001063	Ribosomal protein L22/L17
IPR001092	Basic helix-loop-helix dimerisation region bHLH
IPR001138	Fungal transcriptional regulatory protein, N-terminal
IPR001141	Ribosomal protein L27e
IPR001163	Like-Sm ribonucleoprotein, core
IPR001196	Ribosomal protein L15
IPR001197	Ribosomal protein L10E
IPR001208	MCM
IPR001210	Ribosomal protein S17e
IPR001214	Nuclear protein SET
IPR001232	SKP1 component
IPR001245	Tyrosine protein kinase
IPR001247	3' exoribonuclease
IPR001266	Ribosomal protein S19e
IPR001269	Dihydrouridine synthase, DuS
IPR001313	Pumilio/Puf RNA-binding
IPR001326	Elongation factor 1, beta/beta'/delta chain
IPR001327	FAD-dependent pyridine nucleotide-disulphide oxidoreductase
IPR001330	Prenyltransferase/squalene oxidase
IPR001345	Phosphoglycerate/bisphosphoglycerate mutase
IPR001353	20S proteasome, A and B subunits
IPR001356	Homeobox
IPR001357	BRCT
IPR001369	Purine phosphorylase, family 2
IPR001373	Cullin
IPR001377	Ribosomal protein S6e
IPR001380	Ribosomal protein L13e
IPR001388	Synaptobrevin
IPR001394	Peptidase C19, ubiquitin carboxyl-terminal hydrolase 2
IPR001395	Aldo/keto reductase
IPR001410	DEAD/DEAH box helicase
IPR001412	Aminoacyl-tRNA synthetase, class I
IPR001440	TPR repeat
IPR001451	Bacterial transferase hexapeptide repeat
IPR001452	SH3
IPR001487	Bromodomain
IPR001515	Ribosomal protein L32e
IPR001569	Ribosomal protein L37e
IPR001593	Ribosomal protein S3Ae
IPR001611	Leucine-rich repeat
IPR001623	Heat shock protein DnaJ, N-terminal
IPR001650	Helicase, C-terminal
IPR001662	Elongation factor 1, gamma chain
IPR001678	Bacterial Fmu (Sun)/eukaryotic nucleolar NOL1/Nop2p
IPR001680	WD-40 repeat
IPR001766	Fork head transcription factor
IPR001770	G-protein, gamma subunit
IPR001780	Ribosomal protein L35Ae
IPR001790	Ribosomal protein L10
IPR001804	Isocitrate/isopropylmalate dehydrogenase
IPR001806	Ras GTPase
IPR001813	Ribosomal protein 60S
IPR001830	Glycosyl transferase, family 20
IPR001841	Zinc finger, RING-type
IPR001844	Chaperonin Cpn60
IPR001848	Ribosomal protein S10
IPR001849	Pleckstrin-like
IPR001854	Ribosomal protein L29
IPR001859	Ribosomal protein P2
IPR001865	Ribosomal protein S2
IPR001878	Zinc finger, CCHC-type
IPR001892	Ribosomal protein S13
IPR001912	Ribosomal protein S4
IPR001921	Ribosomal protein L7A
IPR001925	Porin, eukaryotic type
IPR001926	Pyridoxal-5'-phosphate-dependent enzyme, beta subunit
IPR001931	Ribosomal protein S21e
IPR001951	Histone H4
IPR001952	Alkaline phosphatase
IPR001965	Zinc finger, PHD-type
IPR001971	Ribosomal protein S11
IPR001976	Ribosomal protein S24e
IPR001993	Mitochondrial substrate carrier
IPR002015	Proteasome/cyclosome, regulatory subunit
IPR002035	von Willebrand factor, type A
IPR002048	Calcium-binding EF-hand
IPR002056	Protein import receptor MAS20
IPR002060	Squalene/phytoene synthase
IPR002085	Alcohol dehydrogenase superfamily, zinc-containing
IPR002088	Protein prenyltransferase, alpha subunit
IPR002092	DNA-directed RNA polymerase, bacteriophage type
IPR002110	Ankyrin
IPR002119	Histone H2A
IPR002130	Peptidyl-prolyl cis-trans isomerase, cyclophilin type
IPR002132	Ribosomal protein L5
IPR002136	Ribosomal protein L4/L1e
IPR002143	Ribosomal protein L1
IPR002171	Ribosomal protein L2
IPR002194	Chaperonin TCP-1
IPR002197	Helix-turn-helix, Fis-type
IPR002198	Short-chain dehydrogenase/reductase SDR
IPR002290	Serine/threonine protein kinase
IPR002300	Aminoacyl-tRNA synthetase, class Ia
IPR002314	tRNA synthetase, class II (G, H, P and S)
IPR002319	Phenylalanyl-tRNA synthetase, class IIc
IPR002347	Glucose/ribitol dehydrogenase
IPR002359	Ribosomal protein L6, signature 2
IPR002379	H+-transporting two-sector ATPase, C subunit
IPR002423	Chaperonin Cpn60/TCP-1
IPR002464	ATP-dependent helicase, DEAH-box
IPR002490	V-type ATPase, 116 kDa subunit
IPR002500	Phosphoadenosine phosphosulfate reductase
IPR002524	Cation efflux protein
IPR002539	MaoC-like dehydratase
IPR002553	Adaptin, N-terminal
IPR002670	Ribosomal L18ae protein
IPR002674	Ribosomal L37ae protein
IPR002675	Ribosomal L38e protein
IPR002685	Glycosyl transferase, family 15
IPR002767	Protein of unknown function DUF77
IPR002777	Prefoldin beta-like
IPR002784	Ribosomal protein L14
IPR002860	Glycosyl hydrolase, BNR repeat
IPR002942	RNA-binding S4
IPR003009	FMN/related compound-binding core
IPR003010	Nitrilase/cyanide hydratase and apolipoprotein N-acyltransferase
IPR003029	RNA binding S1
IPR003228	Transcription initiation factor TFIID
IPR003236	Mitochondrial ribosomal protein L5
IPR003337	Trehalose-phosphatase
IPR003338	AAA ATPase VAT, N-terminal
IPR003439	ABC transporter related
IPR003593	AAA ATPase
IPR003639	Mov34-1
IPR003782	Electron transport protein SCO1/SenC
IPR003874	CDC45-like protein
IPR003877	SPla/RYanodine receptor SPRY
IPR003959	AAA ATPase, central region
IPR003960	AAA-protein subdomain
IPR004037	Ribosomal protein L7AE
IPR004038	Ribosomal protein L7Ae/L30e/S12e/Gadd45
IPR004045	Glutathione S-transferase, N-terminal
IPR004127	Prefoldin alpha-like
IPR004147	ABC-1
IPR004155	PBS lyase HEAT-like repeat
IPR004161	Elongation factor Tu, domain 2
IPR004578	DNA polymerase (pol2)
IPR004827	Basic-leucine zipper (bZIP) transcription factor
IPR004843	Metallophosphoesterase
IPR004939	Anaphase-promoting complex subunit 10
IPR004977	S25 ribosomal protein
IPR005225	Small GTP-binding protein domain
IPR005301	Mob1/phocein
IPR005326	Plectin/S10, N-terminal
IPR005474	Transketolase, N-terminal
IPR005556	SUN
IPR005633	Ribosomal protein L23, N-terminal
IPR005680	Ribosomal protein S23, eukaryotic and archaeal form
IPR005707	Ribosomal protein S2, eukaryotic and archaeal form
IPR005721	Ribosomal protein L22/L17, eukaryotic and archaeal form
IPR005755	Ribosomal protein L13, archea and eukaryotic form
IPR005756	Ribosomal protein L26, eukaryotic and archaeal form
IPR005822	Ribosomal protein L13
IPR005824	KOW
IPR005825	Ribosomal protein L24/L26
IPR005834	Haloacid dehalogenase-like hydrolase
IPR005937	26S proteasome subunit P45
IPR005998	Ribosomal protein L7, eukaryotic form
IPR006011	Syntaxin, N-terminal
IPR006012	Syntaxin/epimorphin family
IPR006047	Alpha amylase, catalytic region
IPR006109	NAD-dependent glycerol-3-phosphate dehydrogenase, C-terminal
IPR006133	DNA polymerase B, exonuclease
IPR006134	DNA polymerase B region
IPR006172	DNA-directed DNA polymerase B
IPR006186	Serine/threonine-specific protein phosphatase and bis(5-nucleosyl)-tetraphosphatase
IPR006195	Aminoacyl-transfer RNA synthetase, class II
IPR006218	DAHP synthetase I/KDSA
IPR006222	Glycine cleavage T protein (aminomethyl transferase)
IPR006646	KOW (Kyrpides, Ouzounis, Woese) motif
IPR006649	Like-Sm ribonucleoprotein, eukaryotic and archaea-type, core
IPR006670	Cyclin
IPR006671	Cyclin, N-terminal
IPR006746	26S proteasome non-ATPase regulatory subunit Nin1/mts3
IPR006828	5-AMP-activated protein kinase, beta subunit, complex-interacting region
IPR006895	Zinc finger, Sec23/Sec24-type
IPR007087	Zinc finger, C2H2-type
IPR007120	RNA polymerase Rpb2, domain 6
IPR007121	RNA polymerase, beta subunit
IPR007124	Histone-fold/TFIID-TAF/NF-Y
IPR007125	Histone core
IPR007146	Sas10/Utp3
IPR007185	DNA polymerase epsilon subunit B
IPR007194	Transport protein particle (TRAPP) component, Bet3
IPR007196	CCR4-Not complex component, Not1
IPR007200	DNA polymerase alpha subunit B
IPR007219	Fungal specific transcription factor
IPR007230	Peptidase S59, nucleoporin
IPR007233	Sybindin-like protein
IPR007252	Nuclear pore protein 84/107
IPR007526	SWIRM
IPR007641	RNA polymerase Rpb2, domain 7
IPR007642	RNA polymerase Rpb2, domain 2
IPR007644	RNA polymerase beta subunit
IPR007645	RNA polymerase Rpb2, domain 3
IPR007647	RNA polymerase Rpb2, domain 5
IPR007648	Mitochondrial ATPase inhibitor, IATP
IPR007758	Nsp1-like, C-terminal
IPR007955	Bystin
IPR008012	Proteasome maturation factor UMP1
IPR008047	MCM protein 4
IPR008048	MCM protein 5
IPR008162	Inorganic pyrophosphatase
IPR008195	Ribosomal protein L34e
IPR008254	Flavodoxin/nitric oxide synthase
IPR008271	Serine/threonine protein kinase, active site
IPR008659	Yeast cell wall synthesis KRE9KNH1
IPR008862	T-complex 11
IPR008940	Protein prenyltransferase
IPR008946	Steroid nuclear receptor, ligand-binding
IPR008950	GroEL-like chaperone, ATPase
IPR008991	Translation protein SH3-like
IPR008994	Nucleic acid-binding, OB-fold
IPR009000	Translation factor
IPR009001	EF-Tu/eEF-1alpha/eIF2-gamma, C-terminal
IPR009008	ValRS/IleRS editing
IPR009053	Prefoldin
IPR009072	Histone-fold
IPR009080	Aminoacyl-tRNA synthetase, class 1a, anticodon-binding
IPR010920	Like-Sm ribonucleoprotein-related, core
IPR010989	t-snare
IPR011009	Protein kinase-like
IPR011012	Longin-like
IPR011028	Cyclin-like
IPR011032	GroES-like
IPR011046	WD40-like
IPR011545	DEAD/DEAH box helicase, N-terminal
IPR011989	Armadillo-like helical
IPR011990	Tetratricopeptide-like helical
IPR011991	Winged helix repressor DNA-binding
IPR011993	Pleckstrin homology-type
IPR012287	Homeodomain-related
IPR012335	Thioredoxin fold
IPR012336	Thioredoxin-like fold
IPR012337	Polynucleotidyl transferase, Ribonuclease H fold
IPR012340	Nucleic acid-binding, OB-fold, subgroup
IPR012677	Nucleotide-binding, alpha-beta plait
IPR012678	Ribosomal L23 and L15e, core
IPR012718	T-complex protein 1, epsilon subunit
IPR012719	T-complex protein 1, gamma subunit
IPR012720	T-complex protein 1, eta subunit
IPR012988	Ribosomal L30, N-terminal
